# Supplementary material for: A novel fast hybrid capture sequencing method for high-efficiency common human coronavirus whole-genome acquisition
Source: mSystems. 2024 Apr 2;9(5):e01222-23. doi: 10.1128/msystems.01222-23 (PMC11097644; doi:10.1128/msystems.01222-23)
Supplement: Supplemental Tables — Tables S1 and S2. [file msystems.01222-23-s0008.xlsx]

## Sheet: Supplementary table 1
Supplementary table 1. Specific probe sequences information of MT-Capture.
Serial Number	Sequence
SARA-CoV-2-1	ATTAAAGGTTTATACCTTCCCAGGTAACAAACCAACCAA
SARA-CoV-2-2	TTCGATCTCTTGTAGATCTGTTCTCTAAACGAACTTTAAA
SARA-CoV-2-3	CTGTGTGGCTGTCACTCGGCTGCATGCTTAGTGC
SARA-CoV-2-4	TCACGCAGTATAATTAATAACTAATTACTGTCGTTGACAG
SARA-CoV-2-5	CACGAGTAACTCGTCTATCTTCTGCAGGCTGCTT
SARA-CoV-2-6	GGTTTCGTCCGTGTTGCAGCCGATCATCAGCACA
SARA-CoV-2-7	TAGGTTTCGTCCGGGTGTGACCGAAAGGTAAGAT
SARA-CoV-2-8	AGAGCCTTGTCCCTGGTTTCAACGAGAAAACACA
SARA-CoV-2-9	TCCAACTCAGTTTGCCTGTTTTACAGGTTCGCGA
SARA-CoV-2-10	TGCTCGTACGTGGCTTTGGAGACTCCGTGGAGGA
SARA-CoV-2-11	TCTTATCAGAGGCACGTCAACATCTTAAAGATGG
SARA-CoV-2-12	CTTGTGGCTTAGTAGAAGTTGAAAAAGGCGTTTTG
SARA-CoV-2-13	TCAACTTGAACAGCCCTATGTGTTCATCAAACGTT
SARA-CoV-2-14	GATGCTCGAACTGCACCTCATGGTCATGTTATGG
SARA-CoV-2-15	GAGCTGGTAGCAGAACTCGAAGGCATTCAGTACG
SARA-CoV-2-16	CGTAGTGGTGAGACACTTGGTGTCCTTGTCCCTC
SARA-CoV-2-17	GTGGGCGAAATACCAGTGGCTTACCGCAAGGTTC
SARA-CoV-2-18	CTTCGTAAGAACGGTAATAAAGGAGCTGGTGGCC
SARA-CoV-2-19	AGTTACGGCGCCGATCTAAAGTCATTTGACTTAG
SARA-CoV-2-20	GACGAGCTTGGCACTGATCCTTATGAAGATTTTC
SARA-CoV-2-21	GAAAACTGGAACACTAAACATAGCAGTGGTGTTAC
SARA-CoV-2-22	GTGAACTCATGCGTGAGCTTAACGGAGGGGCATA
SARA-CoV-2-23	CTCGCTATGTCGATAACAACTTCTGTGGCCCTGA
SARA-CoV-2-24	GCTACCCTCTTGAGTGCATTAAAGACCTTCTAGC
SARA-CoV-2-25	GTGCTGGTAAAGCTTCATGCACTTTGTCCGAACA
SARA-CoV-2-26	TGGACTTTATTGACACTAAGAGGGGTGTATACTG
SARA-CoV-2-27	GCCGTGAACATGAGCATGAAATTGCTTGGTACAC
SARA-CoV-2-28	AACGTTCTGAAAAGAGCTATGAATTGCAGACACCTTTT
SARA-CoV-2-29	AATTAAATTGGCAAAGAAATTTGACACCTTCAATGGGGAA
SARA-CoV-2-30	TCCAAATTTTGTATTTCCCTTAAATTCCATAATCAAGACT
SARA-CoV-2-31	TCAACCAAGGGTTGAAAAGAAAAAGCTTGATGGCTTTAT
SARA-CoV-2-32	GTAGAATTCGATCTGTCTATCCAGTTGCGTCACC
SARA-CoV-2-33	ATGAATGCAACCAAATGTGCCTTTCAACTCTCATGAA
SARA-CoV-2-34	GTGATCATTGTGGTGAAACTTCATGGCAGACGGG
SARA-CoV-2-35	ATTTTGTTAAAGCCACTTGCGAATTTTGTGGCACTGA
SARA-CoV-2-36	ATTTGACTAAAGAAGGTGCCACTACTTGTGGTTACTTA
SARA-CoV-2-37	CCAAAATGCTGTTGTTAAAATTTATTGTCCAGCATGTCAC
SARA-CoV-2-38	TTCAGAAGTAGGACCTGAGCATAGTCTTGCCGAA
SARA-CoV-2-39	CCATAATGAATCTGGCTTGAAAACCATTCTTCGTAAG
SARA-CoV-2-40	TGGTCGCACTATTGCCTTTGGAGGCTGTGTGTTC
SARA-CoV-2-41	TTATGTTGGTTGCCATAACAAGTGTGCCTATTGG
SARA-CoV-2-42	TCCACGTGCTAGCGCTAACATAGGTTGTAACCAT
SARA-CoV-2-43	AGGTGTTGTTGGAGAAGGTTCCGAAGGTCTTAAT
SARA-CoV-2-44	CAACCTTCTTGAAATACTCCAAAAAGAGAAAGTCAACATC
SARA-CoV-2-45	TATTGTTGGTGACTTTAAACTTAATGAAGAGATCGCCATT
SARA-CoV-2-46	TTTGGCATCTTTTTCTGCTTCCACAAGTGCTTTTGT
SARA-CoV-2-47	AAACTGTGAAAGGTTTGGATTATAAAGCATTCAAACAAAT
SARA-CoV-2-48	TTGAATCCTGTGGTAATTTTAAAGTTACAAAAGGAAAAGC
SARA-CoV-2-49	AAAAAGGTGCCTGGAATATTGGTGAACAGAAATCAATACT
SARA-CoV-2-50	GTCCTCTTTATGCATTTGCATCAGAGGCTGCTCG
SARA-CoV-2-51	TTGTACGATCAATTTTCTCCCGCACTCTTGAAACT
SARA-CoV-2-52	TCAAAATTCTGTGCGTGTTTTACAGAAGGCCGCT
SARA-CoV-2-53	AACAATACTAGATGGAATTTCACAGTATTCACTGAGACTC
SARA-CoV-2-54	TGATGCTATGATGTTCACATCTGATTTGGCTACTAACAAT
SARA-CoV-2-55	AGTTGTAATGGCCTACATTACAGGTGGTGTTGTT
SARA-CoV-2-56	GTTGACTTCGCAGTGGCTAACTAACATCTTTGGC
SARA-CoV-2-57	TGTTTATGAAAAACTCAAACCCGTCCTTGATTGGCTT
SARA-CoV-2-58	AGAGAAGTTTAAGGAAGGTGTAGAGTTTCTTAGAGAC
SARA-CoV-2-59	TTGGGAAATTGTTAAATTTATCTCAACCTGTGCTTGTGAA
SARA-CoV-2-60	TGTCGGTGGACAAATTGTCACCTGTGCAAAGGAA
SARA-CoV-2-61	TAAGGAGAGTGTTCAGACATTCTTTAAGCTTGTAAATAAA
SARA-CoV-2-62	TTTGGCTTTGTGTGCTGACTCTATCATTATTGGTG
SARA-CoV-2-63	GCTAAACTTAAAGCCTTGAATTTAGGTGAAACATTTGTCA
SARA-CoV-2-64	CACTCAAAGGGATTGTACAGAAAGTGTGTTAAATCCA
SARA-CoV-2-65	GAAGAAACTGGCCTACTCATGCCTCTAAAAGCCC
SARA-CoV-2-66	AAAGAAATTATCTTCTTAGAGGGAGAAACACTTCCCACA
SARA-CoV-2-67	AGTGTTAACAGAGGAAGTTGTCTTGAAAACTGGTGATTTA
SARA-CoV-2-68	ACCATTAGAACAACCTACTAGTGAAGCTGTTGAAG
SARA-CoV-2-69	CCATTGGTTGGTACACCAGTTTGTATTAACGGGC
SARA-CoV-2-70	ATGTTGCTCGAAATCAAAGACACAGAAAAGTACTGTG
SARA-CoV-2-71	CTTGCACCTAATATGATGGTAACAAACAATACCTTCACA
SARA-CoV-2-72	CAAAGGCGGTGCACCAACAAAGGTTACTTTTGGT
SARA-CoV-2-73	TGACACTGTGATAGAAGTGCAAGGTTACAAGAGT
SARA-CoV-2-74	GAATATCACTTTTGAACTTGATGAAAGGATTGATAAAGTA
SARA-CoV-2-75	TAATGAGAAGTGCTCTGCCTATACAGTTGAACTC
SARA-CoV-2-76	TACAGAAGTAAATGAGTTCGCCTGTGTTGTGGCA
SARA-CoV-2-77	TGCTGTCATAAAAACTTTGCAACCAGTATCTGAATTACTT
SARA-CoV-2-78	ACCACTGGGCATTGATTTAGATGAGTGGAGTATG
SARA-CoV-2-79	TACATACTACTTATTTGATGAGTCTGGTGAGTTTAAATTG
SARA-CoV-2-80	TTCACATATGTATTGTTCTTTCTACCCTCCAGATGAG
SARA-CoV-2-81	TGAAGAAGAAGGTGATTGTGAAGAAGAAGAGTTTGAG
SARA-CoV-2-82	ATCAACTCAATATGAGTATGGTACTGAAGATGATTACCAA
SARA-CoV-2-83	TAAACCTTTGGAATTTGGTGCCACTTCTGCTGCT
SARA-CoV-2-84	TCAACCTGAAGAAGAGCAAGAAGAAGATTGGTTAGAT
SARA-CoV-2-85	TGATAGTCAACAAACTGTTGGTCAACAAGACGGC
SARA-CoV-2-86	TGAGGACAATCAGACAACTACTATTCAAACAATTGTTGAG
SARA-CoV-2-87	TCAACCTCAATTAGAGATGGAACTTACACCAGTTGTT
SARA-CoV-2-88	GACTATTGAAGTGAATAGTTTTAGTGGTTATTTAAAACTT
SARA-CoV-2-89	TGACAATGTATACATTAAAAATGCAGACATTGTGGAAGAA
SARA-CoV-2-90	TAAAAAGGTAAAACCAACAGTGGTTGTTAATGCAGCCAAT
SARA-CoV-2-91	TTACCTTAAACATGGAGGAGGTGTTGCAGGAGCC
SARA-CoV-2-92	AAATAAGGCTACTAACAATGCCATGCAAGTTGAATCTGAT
SARA-CoV-2-93	TTACATAGCTACTAATGGACCACTTAAAGTGGGTG
SARA-CoV-2-94	AGTTGTGTTTTAAGCGGACACAATCTTGCTAAACACT
SARA-CoV-2-95	CTTCATGTTGTCGGCCCAAATGTTAACAAAGGTG
SARA-CoV-2-96	GACATTCAACTTCTTAAGAGTGCTTATGAAAATTTTAATC
SARA-CoV-2-97	CACGAAGTTCTACTTGCACCATTATTATCAGCTG
SARA-CoV-2-98	ATTTTTGGTGCTGACCCTATACATTCTTTAAGAGTTTGTG
SARA-CoV-2-99	GATACTGTTCGCACAAATGTCTACTTAGCTGTCTTT
SARA-CoV-2-100	TAAAAATCTCTATGACAAACTTGTTTCAAGCTTTTTGGAA
SARA-CoV-2-101	GAAGAGTGAAAAGCAAGTTGAACAAAAGATCGCTGA
SARA-CoV-2-102	TTCCTAAAGAGGAAGTTAAGCCATTTATAACTGAAAGTAA
SARA-CoV-2-103	CTTCAGTTGAACAGAGAAAACAAGATGATAAGAAAATCAA
SARA-CoV-2-104	CTTGTGTTGAAGAAGTTACAACAACTCTGGAAGAAACTAA
SARA-CoV-2-105	TCCTCACAGAAAACTTGTTACTTTATATTGACATTAATGG
SARA-CoV-2-106	ATCTTCATCCAGATTCTGCCACTCTTGTTAGTGA
SARA-CoV-2-107	TTGACATCACTTTCTTAAAGAAAGATGCTCCATATATAGT
SARA-CoV-2-108	GTGATGTTGTTCAAGAGGGTGTTTTAACTGCTGT
SARA-CoV-2-109	TTATACCTACTAAAAAGGCTGGTGGCACTACTGAAAT
SARA-CoV-2-110	TAGCGAAAGCTTTGAGAAAAGTGCCAACAGACAATTATAT
SARA-CoV-2-111	CCACTTACCCGGGTCAGGGTTTAAATGGTTACAC
SARA-CoV-2-112	TAGAGGAGGCAAAGACAGTGCTTAAAAAGTGTAAAAGT
SARA-CoV-2-113	CTTTTACATTCTACCATCTATTATCTCTAATGAGAAGCAA
SARA-CoV-2-114	AATTCTTGGAACTGTTTCTTGGAATTTGCGAGAAATGCTT
SARA-CoV-2-115	ACATGCAGAAGAAACACGCAAATTAATGCCTGTCT
SARA-CoV-2-116	GTGGAAACTAAAGCCATAGTTTCAACTATACAGCGTAAAT
SARA-CoV-2-117	AAGGGTATTAAAATACAAGAGGGTGTGGTTGATTATGGT
SARA-CoV-2-118	TAGATTTTACTTTTACACCAGTAAAACAACTGTAGCGTCA
SARA-CoV-2-119	TATCAACACACTTAACGATCTAAATGAAACTCTTGTTACA
SARA-CoV-2-120	GCCACTTGGCTATGTAACACATGGCTTAAATTTG
SARA-CoV-2-121	AGAAGCTGCTCGGTATATGAGATCTCTCAAAGTG
SARA-CoV-2-122	AGCTACAGTTTCTGTTTCTTCACCTGATGCTGTTA
SARA-CoV-2-123	GCGTATAATGGTTATCTTACTTCTTCTTCTAAAACACCTG
SARA-CoV-2-124	GAACATTTTATTGAAACCATCTCACTTGCTGGTTCCTATA
SARA-CoV-2-125	GATTGGTCCTATTCTGGACAATCTACACAACTAG
SARA-CoV-2-126	ATAGAATTTCTTAAGAGAGGTGATAAAAGTGTATATTACA
SARA-CoV-2-127	AGTAATCCTACCACATTCCACCTAGATGGTGAAG
SARA-CoV-2-128	ATCACCTTTGACAATCTTAAGACACTTCTTTCTTTGAGAG
SARA-CoV-2-129	GTGAGGACTATTAAGGTGTTTACAACAGTAGACAACATTA
SARA-CoV-2-130	CTCCACACGCAAGTTGTGGACATGTCAATGACAT
SARA-CoV-2-131	GGACAACAGTTTGGTCCAACTTATTTGGATGGAG
SARA-CoV-2-132	GATGTTACTAAAATAAAACCTCATAATTCACATGAAGGTA
SARA-CoV-2-133	ACATTTTATGTTTTACCTAATGATGACACTCTACGTGTTG
SARA-CoV-2-134	GCTTTTGAGTACTACCACACAACTGATCCTAGTTTT
SARA-CoV-2-135	GGGTAGGTACATGTCAGCATTAAATCACACTAAAAAGT
SARA-CoV-2-136	AAATACCCACAAGTTAATGGTTTAACTTCTATTAAATGGG
SARA-CoV-2-137	GATAACAACTGTTATCTTGCCACTGCATTGTTAACACT
SARA-CoV-2-138	AACAAATAGAGTTGAAGTTTAATCCACCTGCTCTACAAGA
SARA-CoV-2-139	CTTATTACAGAGCAAGGGCTGGTGAAGCTGCTAA
SARA-CoV-2-140	TTTGTGCACTTATCTTAGCCTACTGTAATAAGACAGTAG
SARA-CoV-2-141	GAGTTAGGTGATGTTAGAGAAACAATGAGTTACTTGTTTC
SARA-CoV-2-142	CATGCCAATTTAGATTCTTGCAAAAGAGTCTTGAACGT
SARA-CoV-2-143	TGTGTAAAACTTGTGGACAACAGCAGACAACCCT
SARA-CoV-2-144	AGGGTGTAGAAGCTGTTATGTACATGGGCACACT
SARA-CoV-2-145	CTTATGAACAATTTAAGAAAGGTGTTCAGATACCTTGTAC
SARA-CoV-2-146	GTGGTAAACAAGCTACAAAATATCTAGTACAACAGGAGT
SARA-CoV-2-147	CCTTTTGTTATGATGTCAGCACCACCTGCTCAGT
SARA-CoV-2-148	GAACTTAAGCATGGTACATTTACTTGTGCTAGTGAGTA
SARA-CoV-2-149	CTGGTAATTACCAGTGTGGTCACTATAAACATATAACTTC
SARA-CoV-2-150	AAGAAACTTTGTATTGCATAGACGGTGCTTTACTTACAAA
SARA-CoV-2-151	CCTCAGAATACAAAGGTCCTATTACGGATGTTTTCTA
SARA-CoV-2-152	AAGAAAACAGTTACACAACAACCATAAAACCAGTTACTTA
SARA-CoV-2-153	AATTGGATGGTGTTGTTTGTACAGAAATTGACCCTAAGTT
SARA-CoV-2-154	ACAATTATTATAAGAAAGACAATTCTTATTTCACAGAGCA
SARA-CoV-2-155	CAATTGATCTTGTACCAAACCAACCATATCCAAACG
SARA-CoV-2-156	AGCTTCGATAATTTTAAGTTTGTATGTGATAATATCAAAT
SARA-CoV-2-157	GCTGATGATTTAAACCAGTTAACTGGTTATAAGAAACCTG
SARA-CoV-2-158	TCAAGAGAGCTTAAAGTTACATTTTTCCCTGACTTAAATG
SARA-CoV-2-159	GATGTGGTGGCTATTGATTATAAACACTACACACC
SARA-CoV-2-160	CTTTTAAGAAAGGAGCTAAATTGTTACATAAACCTATTGT
SARA-CoV-2-161	GGCATGTTAACAATGCAACTAATAAAGCCACGTATAAAC
SARA-CoV-2-162	AATACCTGGTGTATACGTTGTCTTTGGAGCACAAAA
SARA-CoV-2-163	AGTTGAAACATCAAATTCGTTTGATGTACTGAAGTCAGAG
SARA-CoV-2-164	CGCGCAGGGAATGGATAATCTTGCCTGCGAAGAT
SARA-CoV-2-165	AAAACCAGTCTCTGAAGAAGTAGTGGAAAATCCTAC
SARA-CoV-2-166	TACAGAAAGACGTTCTTGAGTGTAATGTGAAAACTACC
SARA-CoV-2-167	AGTTGTAGGAGACATTATACTTAAACCAGCAAATAATAGT
SARA-CoV-2-168	AAAAATTACAGAAGAGGTTGGCCACACAGATCTAATG
SARA-CoV-2-169	TGCTTATGTAGACAATTCTAGTCTTACTATTAAGAAACCT
SARA-CoV-2-170	TGAATTATCTAGAGTATTAGGTTTGAAAACCCTTGCTACT
SARA-CoV-2-171	TGGTTTAGCTGCTGTTAATAGTGTCCCTTGGGAT
SARA-CoV-2-172	TATAGCTAATTATGCTAAGCCTTTTCTTAACAAAGTTGTT
SARA-CoV-2-173	TACAACTACTAACATAGTTACACGGTGTTTAAACCGTGTT
SARA-CoV-2-174	TACTAATTATATGCCTTATTTCTTTACTTTATTGCTACAA
SARA-CoV-2-175	GTGTACTTTTACTAGAAGTACAAATTCTAGAATTAAAGCA
SARA-CoV-2-176	TATGCCGACTACTATAGCAAAGAATACTGTTAAGAGTGT
SARA-CoV-2-177	GTAAATTTTGTCTAGAGGCTTCATTTAATTATTTGAAGTC
SARA-CoV-2-178	CTAATTTTTCTAAACTGATAAATATTATAATTTGGTTTTT
SARA-CoV-2-179	TATTAAGTGTTTGCCTAGGTTCTTTAATCTACTCAACCG
SARA-CoV-2-180	GCTTTAGGTGTTTTAATGTCTAATTTAGGCATGCCTTCTT
SARA-CoV-2-181	TGTACTGGTTACAGAGAAGGCTATTTGAACTCTACTAAT
SARA-CoV-2-182	CACTATTGCAACCTACTGTACTGGTTCTATACCTT
SARA-CoV-2-183	AGTGTTTGTCTTAGTGGTTTAGATTCTTTAGACACCTATC
SARA-CoV-2-184	TCTTTAGAAACTATACAAATTACCATTTCATCTTTTAAAT
SARA-CoV-2-185	GATTTAACTGCTTTTGGCTTAGTTGCAGAGTGGTTTTT
SARA-CoV-2-186	CATATATTCTTTTCACTAGGTTTTTCTATGTACTTGGATT
SARA-CoV-2-187	CTGCAATCATGCAATTGTTTTTCAGCTATTTTGCAGTACA
SARA-CoV-2-188	TTATTAGTAATTCTTGGCTTATGTGGTTAATAATTAATCT
SARA-CoV-2-189	TACAAATGGCCCCGATTTCAGCTATGGTTAGAAT
SARA-CoV-2-190	ACATCTTCTTTGCATCATTTTATTATGTATGGAAAAGTTA
SARA-CoV-2-191	TGCATGTTGTAGACGGTTGTAATTCATCAACTTGTATGAT
SARA-CoV-2-192	GTTACAAACGTAATAGAGCAACAAGAGTCGAATGTACAA
SARA-CoV-2-193	ATTGTTAATGGTGTTAGAAGGTCCTTTTATGTCTATGCTA
SARA-CoV-2-194	GGAGGTAAAGGCTTTTGCAAACTACACAATTGGAATT
SARA-CoV-2-195	GTTAATTGTGATACATTCTGTGCTGGTAGTACATTTATTA
SARA-CoV-2-196	GATGAAGTTGCGAGAGACTTGTCACTACAGTTTAAAA
SARA-CoV-2-197	CCAATAAATCCTACTGACCAGTCTTCTTACATCGTT
SARA-CoV-2-198	TAGTGTTACAGTGAAGAATGGTTCCATCCATCTTTACTTT
SARA-CoV-2-199	TAAAGCTGGTCAAAAGACTTATGAAAGACATTCTCTCTCT
SARA-CoV-2-200	TTTTGTTAACTTAGACAACCTGAGAGCTAATAACACTAAA
SARA-CoV-2-201	TTCATTGCCTATTAATGTTATAGTTTTTGATGGTAAATCA
SARA-CoV-2-202	ATGTGAAGAATCATCTGCAAAATCAGCGTCTGTTTACTA
SARA-CoV-2-203	GTCAGCTTATGTGTCAACCTATACTGTTACTAGATCA
SARA-CoV-2-204	CATTAGTGTCTGATGTTGGTGATAGTGCGGAAGT
SARA-CoV-2-205	CAGTTAAAATGTTTGATGCTTACGTTAATACGTTTTCATC
SARA-CoV-2-206	CTTTTAACGTACCAATGGAAAAACTCAAAACACTAGTTGC
SARA-CoV-2-207	CTGCAGAAGCTGAACTTGCAAAGAATGTGTCCTT
SARA-CoV-2-208	ACAATGTCTTATCTACTTTTATTTCAGCAGCTCGGCAA
SARA-CoV-2-209	GTTTGTTGATTCAGATGTAGAAACTAAAGATGTTGTTGAA
SARA-CoV-2-210	TCTTAAATTGTCACATCAATCTGACATAGAAGTTACTGGC
SARA-CoV-2-211	TAGTTGTAATAACTATATGCTCACCTATAACAAAGTTGAA
SARA-CoV-2-212	CATGACACCCCGTGACCTTGGTGCTTGTATTGAC
SARA-CoV-2-213	TAGTGCGCGTCATATTAATGCGCAGGTAGCAAAA
SARA-CoV-2-214	TCACAACATTGCTTTGATATGGAACGTTAAAGATTTCATG
SARA-CoV-2-215	ATTGTCTGAACAACTACGAAAACAAATACGTAGTGCTG
SARA-CoV-2-216	AAAAAGAATAACTTACCTTTTAAGTTGACATGTGCAACTA
SARA-CoV-2-217	AGACAAGTTGTTAATGTTGTAACAACAAAGATAGCACTTA
SARA-CoV-2-218	GGTGGTAAAATTGTTAATAATTGGTTGAAGCAGTTAATTA
SARA-CoV-2-219	GTTACACTTGTGTTCCTTTTTGTTGCTGCTATTTTCTATT
SARA-CoV-2-220	ATAACACCTGTTCATGTCATGTCTAAACATACTGACTTTT
SARA-CoV-2-221	AGTGAAATCATAGGATACAAGGCTATTGATGGTGGT
SARA-CoV-2-222	CACTCGTGACATAGCATCTACAGATACTTGTTTTG
SARA-CoV-2-223	AACAAACATGCTGATTTTGACACATGGTTTAGCCAG
SARA-CoV-2-224	TGGTGGTAGTTATACTAATGACAAAGCTTGCCCATT
SARA-CoV-2-225	TTGCTGCAGTCATAACAAGAGAAGTGGGTTTTGT
SARA-CoV-2-226	TGCCTGGTTTGCCTGGCACGATATTACGCACAAC
SARA-CoV-2-227	ATGGTGACTTTTTGCATTTCTTACCTAGAGTTTTTAGTGC
SARA-CoV-2-228	TTGGTAACATCTGTTACACACCATCAAAACTTATAGAGTA
SARA-CoV-2-229	CTGACTTTGCAACATCAGCTTGTGTTTTGGCTGC
SARA-CoV-2-230	AATGTACAATTTTTAAAGATGCTTCTGGTAAGCCAGTACC
SARA-CoV-2-231	ATTGTTATGATACCAATGTACTAGAAGGTTCTGTTGCTTA
SARA-CoV-2-232	AAAGTTTACGCCCTGACACACGTTATGTGCTCAT
SARA-CoV-2-233	ATGGCTCTATTATTCAATTTCCTAACACCTACCTTGAAG
SARA-CoV-2-234	TCTGTTAGAGTGGTAACAACTTTTGATTCTGAGTACTGTA
SARA-CoV-2-235	CACGGCACTTGTGAAAGATCAGAAGCTGGTGTTT
SARA-CoV-2-236	GTATCTACTAGTGGTAGATGGGTACTTAACAATGATTATT
SARA-CoV-2-237	AGATCTTTACCAGGAGTTTTCTGTGGTGTAGATG
SARA-CoV-2-238	GTAAATTTACTTACTAATATGTTTACACCACTAATTCAAC
SARA-CoV-2-239	ATTGGTGCTTTGGACATATCAGCATCTATAGTAGCT
SARA-CoV-2-240	TGGTATTGTAGCTATCGTAGTAACATGCCTTGCC
SARA-CoV-2-241	CTATTTTATGAGGTTTAGAAGAGCTTTTGGTGAATACAGT
SARA-CoV-2-242	TGTAGTTGCCTTTAATACTTTACTATTCCTTATGTCATTC
SARA-CoV-2-243	TGTACTCTGTTTAACACCAGTTTACTCATTCTTACCTG
SARA-CoV-2-244	GTTTATTCTGTTATTTACTTGTACTTGACATTTTATCTTA
SARA-CoV-2-245	AATGATGTTTCTTTTTTAGCACATATTCAGTGGATGGTTA
SARA-CoV-2-246	TTCACACCTTTAGTACCTTTCTGGATAACAATTGCTTATA
SARA-CoV-2-247	ATTTGTATTTCCACAAAGCATTTCTATTGGTTCTTTAGTA
SARA-CoV-2-248	TACCTAAAGAGACGTGTAGTCTTTAATGGTGTTTCCTTTA
SARA-CoV-2-249	ACTTTTGAAGAAGCTGCGCTGTGCACCTTTTTGT
SARA-CoV-2-250	AATAAAGAAATGTATCTAAAGTTGCGTAGTGATGTGCTAT
SARA-CoV-2-251	CCTCTTACGCAATATAATAGATACTTAGCTCTTTATAATA
SARA-CoV-2-252	TACAAGTATTTTAGTGGAGCAATGGATACAACTAGCTACA
SARA-CoV-2-253	GAAGCTGCTTGTTGTCATCTCGCAAAGGCTCTCA
SARA-CoV-2-254	GACTTCAGTAACTCAGGTTCTGATGTTCTTTACCAA
SARA-CoV-2-255	ACCACAAACCTCTATCACCTCAGCTGTTTTGCAG
SARA-CoV-2-256	TGGTTTTAGAAAAATGGCATTCCCATCTGGTAAAGTTGA
SARA-CoV-2-257	GTTGTATGGTACAAGTAACTTGTGGTACAACTACACTTAA
SARA-CoV-2-258	GTCTTTGGCTTGATGACGTAGTTTACTGTCCAAG
SARA-CoV-2-259	ATGTGATCTGCACCTCTGAAGACATGCTTAACCC
SARA-CoV-2-260	ATTATGAAGATTTACTCATTCGTAAGTCTAATCATAATTT
SARA-CoV-2-261	TGGTACAGGCTGGTAATGTTCAACTCAGGGTTAT
SARA-CoV-2-262	GACATTCTATGCAAAATTGTGTACTTAAGCTTAAGGTTGA
SARA-CoV-2-263	CAGCCAATCCTAAGACACCTAAGTATAAGTTTGTTC
SARA-CoV-2-264	ATTCAACCAGGACAGACTTTTTCAGTGTTAGCTTGTTA
SARA-CoV-2-265	ATGGTTCACCATCTGGTGTTTACCAATGTGCTAT
SARA-CoV-2-266	GGCCCAATTTCACTATTAAGGGTTCATTCCTTAATG
SARA-CoV-2-267	TCATGTGGTAGTGTTGGTTTTAACATAGATTATGACTGTG
SARA-CoV-2-268	TCTTTTTGTTACATGCACCATATGGAATTACCAACTGGA
SARA-CoV-2-269	TCATGCTGGCACAGACTTAGAAGGTAACTTTTATG
SARA-CoV-2-270	CCTTTTGTTGACAGGCAAACAGCACAAGCAGCTG
SARA-CoV-2-271	ACGGACACAACTATTACAGTTAATGTTTTAGCTTGGTTGT
SARA-CoV-2-272	GCTGCTGTTATAAATGGAGACAGGTGGTTTCTCA
SARA-CoV-2-273	CGATTTACCACAACTCTTAATGACTTTAACCTTGTGG
SARA-CoV-2-274	ATGAAGTACAATTATGAACCTCTAACACAAGACCATGTTG
SARA-CoV-2-275	ATACTAGGACCTCTTTCTGCTCAAACTGGAATTG
SARA-CoV-2-276	GTTTTAGATATGTGTGCTTCATTAAAAGAATTACTGCAAA
SARA-CoV-2-277	GGTATGAATGGACGTACCATATTGGGTAGTGCTT
SARA-CoV-2-278	TTAGAAGATGAATTTACACCTTTTGATGTTGTTAGACAAT
SARA-CoV-2-279	TCAGGTGTTACTTTCCAAAGTGCAGTGAAAAGAACAAT
SARA-CoV-2-280	AGGGTACACACCACTGGTTGTTACTCACAATTTT
SARA-CoV-2-281	CTTCACTTTTAGTTTTAGTCCAGAGTACTCAATGGTCTTT
SARA-CoV-2-282	TCTTTTTTTTGTATGAAAATGCCTTTTTACCTTTTGCTAT
SARA-CoV-2-283	GTATTATTGCTATGTCTGCTTTTGCAATGATGTTTGTCAA
SARA-CoV-2-284	ATAAGCATGCATTTCTCTGTTTGTTTTTGTTACCTTCTCT
SARA-CoV-2-285	CCACTGTAGCTTATTTTAATATGGTCTATATGCCTGCTA
SARA-CoV-2-286	TGGGTGATGCGTATTATGACATGGTTGGATATGG
SARA-CoV-2-287	GATACTAGTTTGTCTGGTTTTAAGCTAAAAGACTGTGTTA
SARA-CoV-2-288	TATGCATCAGCTGTAGTGTTACTAATCCTTATGACAG
SARA-CoV-2-289	AGAACTGTGTATGATGATGGTGCTAGGAGAGTGT
SARA-CoV-2-290	ACACTTATGAATGTCTTGACACTCGTTTATAAAGTTTATT
SARA-CoV-2-291	GGTAATGCTTTAGATCAAGCCATTTCCATGTGGG
SARA-CoV-2-292	CTTATAATCTCTGTTACTTCTAACTACTCAGGTGTAGTTA
SARA-CoV-2-293	ACTGTCATGTTTTTGGCCAGAGGTATTGTTTTTATGTGT
SARA-CoV-2-294	TGAGTATTGCCCTATTTTCTTCATAACTGGTAATACACTT
SARA-CoV-2-295	GTGTATAATGCTAGTTTATTGTTTCTTAGGCTATTTTTGT
SARA-CoV-2-296	TTGTTACTTTGGCCTCTTTTGTTTACTCAACCGCTA
SARA-CoV-2-297	TTAGACTGACTCTTGGTGTTTATGATTACTTAGTTTCTAC
SARA-CoV-2-298	AGGAGTTTAGATATATGAATTCACAGGGACTACTCC
SARA-CoV-2-299	CCCAAGAATAGCATAGATGCCTTCAAACTCAACATTAAAT
SARA-CoV-2-300	TTGGGTGTTGGTGGCAAACCTTGTATCAAAGTAG
SARA-CoV-2-301	ACTGTACAGTCTAAAATGTCAGATGTAAAGTGCACATCA
SARA-CoV-2-302	AGTCTTACTCTCAGTTTTGCAACAACTCAGAGTAGAAT
SARA-CoV-2-303	TCATCTAAATTGTGGGCTCAATGTGTCCAGTTACA
SARA-CoV-2-304	ATGACATTCTCTTAGCTAAAGATACTACTGAAGCCTTTGA
SARA-CoV-2-305	AAATGGTTTCACTACTTTCTGTTTTGCTTTCCATGCAG
SARA-CoV-2-306	TGCTGTAGACATAAACAAGCTTTGTGAAGAAATGCTG
SARA-CoV-2-307	CAACAGGGCAACCTTACAAGCTATAGCCTCAGAG
SARA-CoV-2-308	TAGTTCCCTTCCATCATATGCAGCTTTTGCTACT
SARA-CoV-2-309	TCAAGAAGCTTATGAGCAGGCTGTTGCTAATGGT
SARA-CoV-2-310	TTCTGAAGTTGTTCTTAAAAAGTTGAAGAAGTCTTTGAAT
SARA-CoV-2-311	GGCTAAATCTGAATTTGACCGTGATGCAGCCATG
SARA-CoV-2-312	ACGTAAGTTGGAAAAGATGGCTGATCAAGCTATGA
SARA-CoV-2-313	CAAATGTATAAACAGGCTAGATCTGAGGACAAGAG
SARA-CoV-2-314	CAAAAGTTACTAGTGCTATGCAGACAATGCTTTTCACTAT
SARA-CoV-2-315	TTAGAAAGTTGGATAATGATGCACTCAACAACATTATCAA
SARA-CoV-2-316	ATGCAAGAGATGGTTGTGTTCCCTTGAACATAATAC
SARA-CoV-2-317	CTTACAACAGCAGCCAAACTAATGGTTGTCATAC
SARA-CoV-2-318	GACTATAACACATATAAAAATACGTGTGATGGTACAACAT
SARA-CoV-2-319	ACTTATGCATCAGCATTGTGGGAAATCCAACAGG
SARA-CoV-2-320	GTAGATGCAGATAGTAAAATTGTTCAACTTAGTGAAATTA
SARA-CoV-2-321	ATGGACAATTCACCTAATTTAGCATGGCCTCTTATTGTAA
SARA-CoV-2-322	GCTTTAAGGGCCAATTCTGCTGTCAAATTACAGAATAAT
SARA-CoV-2-323	GCTTAGTCCTGTTGCACTACGACAGATGTCTTGT
SARA-CoV-2-324	TGCCGGTACTACACAAACTGCTTGCACTGATGAC
SARA-CoV-2-325	TGCGTTAGCTTACTACAACACAACAAAGGGAGGT
SARA-CoV-2-326	GTTTGTACTTGCACTGTTATCCGATTTACAGGATTTGAAA
SARA-CoV-2-327	GGCTAGATTCCCTAAGAGTGATGGAACTGGTACT
SARA-CoV-2-328	CTATACAGAACTGGAACCACCTTGTAGGTTTGTTA
SARA-CoV-2-329	GACACACCTAAAGGTCCTAAAGTGAAGTATTTATACTTTA
SARA-CoV-2-330	AAAGGATTAAACAACCTAAATAGAGGTATGGTACTTGGTA
SARA-CoV-2-331	TTAGCTGCCACAGTACGTCTACAAGCTGGTAATG
SARA-CoV-2-332	ACAGAAGTGCCTGCCAATTCAACTGTATTATCTTTCT
SARA-CoV-2-333	GCTTTTGCTGTAGATGCTGCTAAAGCTTACAAAGATTAT
SARA-CoV-2-334	AGCTAGTGGGGGACAACCAATCACTAATTGTGTT
SARA-CoV-2-335	GATGTTGTGTACACACACTGGTACTGGTCAGGCA
SARA-CoV-2-336	AACAGTTACACCGGAAGCCAATATGGATCAAGAAT
SARA-CoV-2-337	TTTGGTGGTGCATCGTGTTGTCTGTACTGCCGTT
SARA-CoV-2-338	CACATAGATCATCCAAATCCTAAAGGATTTTGTGACTTAA
SARA-CoV-2-339	GGTAAGTATGTACAAATACCTACAACTTGTGCTAATGAC
SARA-CoV-2-340	TGTGGGTTTTACACTTAAAAACACAGTCTGTACCGT
SARA-CoV-2-341	GCGGTATGTGGAAAGGTTATGGCTGTAGTTGTGA
SARA-CoV-2-342	AACTCCGCGAACCCATGCTTCAGTCAGCTGATGC
SARA-CoV-2-343	AATCGTTTTTAAACGGGTTTGCGGTGTAAGTGCA
SARA-CoV-2-344	CCGTCTTACACCGTGCGGCACAGGCACTAGTACT
SARA-CoV-2-345	TGTCGTATACAGGGCTTTTGACATCTACAATGATAAAGTA
SARA-CoV-2-346	TGGTTTTGCTAAATTCCTAAAAACTAATTGTTGTCGCTTC
SARA-CoV-2-347	AGAAAAGGACGAAGATGACAATTTAATTGATTCTTACTTT
SARA-CoV-2-348	AGTTAAGAGACACACTTTCTCTAACTACCAACATGAAGAA
SARA-CoV-2-349	AATTTATAATTTACTTAAGGATTGTCCAGCTGTTGCTAAA
SARA-CoV-2-350	TGACTTCTTTAAGTTTAGAATAGACGGTGACATGGTAC
SARA-CoV-2-351	CATATATCACGTCAACGTCTTACTAAATACACAATGGCA
SARA-CoV-2-352	CCTCGTCTATGCTTTAAGGCATTTTGATGAAGGTAATT
SARA-CoV-2-353	GACACATTAAAAGAAATACTTGTCACATACAATTGTTGTG
SARA-CoV-2-354	GATGATTATTTCAATAAAAAGGACTGGTATGATTTTGTAG
SARA-CoV-2-355	AACCCAGATATATTACGCGTATACGCCAACTTAG
SARA-CoV-2-356	GAACGTGTACGCCAAGCTTTGTTAAAAACAGTACAATT
SARA-CoV-2-357	GTGATGCCATGCGAAATGCTGGTATTGTTGGTGT
SARA-CoV-2-358	TGACATTAGATAATCAAGATCTCAATGGTAACTGGTATGA
SARA-CoV-2-359	TCGGTGATTTCATACAAACCACGCCAGGTAGTGG
SARA-CoV-2-360	TTCCTGTTGTAGATTCTTATTATTCATTGTTAATGCCTAT
SARA-CoV-2-361	TAACCTTGACCAGGGCTTTAACTGCAGAGTCACA
SARA-CoV-2-362	TTGACACTGACTTAACAAAGCCTTACATTAAGTGGGATTT
SARA-CoV-2-363	TAAAATATGACTTCACGGAAGAGAGGTTAAAACTCTTTGA
SARA-CoV-2-364	GTTATTTTAAATATTGGGATCAGACATACCACCCAAATTG
SARA-CoV-2-365	TTAACTGTTTGGATGACAGATGCATTCTGCATTGTG
SARA-CoV-2-366	AACTTTAATGTTTTATTCTCTACAGTGTTCCCACCTACAA
SARA-CoV-2-367	TTTGGACCACTAGTGAGAAAAATATTTGTTGATGGTGTTC
SARA-CoV-2-368	TTTGTAGTTTCAACTGGATACCACTTCAGAGAGCTA
SARA-CoV-2-369	TGTTGTACATAATCAGGATGTAAACTTACATAGCTCTAGA
SARA-CoV-2-370	TAGTTTTAAGGAATTACTTGTGTATGCTGCTGACCCT
SARA-CoV-2-371	TATGCACGCTGCTTCTGGTAATCTATTACTAGATAAAC
SARA-CoV-2-372	ACTACGTGCTTTTCAGTAGCTGCACTTACTAACAAT
SARA-CoV-2-373	TGCTTTTCAAACTGTCAAACCCGGTAATTTTAACAAAGAC
SARA-CoV-2-374	CTATGACTTTGCTGTGTCTAAGGGTTTCTTTAAGGAA
SARA-CoV-2-375	AAGTTCTGTTGAATTAAAACACTTCTTCTTTGCTCAGGAT
SARA-CoV-2-376	TAATGCTGCTATCAGCGATTATGACTACTATCGTTATAAT
SARA-CoV-2-377	ACCAACAATGTGTGATATCAGACAACTACTATTTGTAGTT
SARA-CoV-2-378	AGTTGTTGATAAGTACTTTGATTGTTACGATGGTGGCT
SARA-CoV-2-379	ATTAATGCTAACCAAGTCATCGTCAACAACCTAGACAAAT
SARA-CoV-2-380	GCTGGTTTTCCATTTAATAAATGGGGTAAGGCTAGA
SARA-CoV-2-381	TTATTATGATTCAATGAGTTATGAGGATCAAGATGCACTT
SARA-CoV-2-382	CGCATATACAAAACGTAATGTCATCCCTACTATAACTCAA
SARA-CoV-2-383	GAATCTTAAGTATGCCATTAGTGCAAAGAATAGAGCTC
SARA-CoV-2-384	ACCGTAGCTGGTGTCTCTATCTGTAGTACTATGA
SARA-CoV-2-385	AATAGACAGTTTCATCAAAAATTATTGAAATCAATAGCCG
SARA-CoV-2-386	ACTAGAGGAGCTACTGTAGTAATTGGAACAAGCAAATT
SARA-CoV-2-387	ATGGTGGTTGGCACAACATGTTAAAAACTGTTTATAGTGA
SARA-CoV-2-388	TAGAAAACCCTCACCTTATGGGTTGGGATTATCC
SARA-CoV-2-389	AATGTGATAGAGCCATGCCTAACATGCTTAGAATTATG
SARA-CoV-2-390	CTCACTTGTTCTTGCTCGCAAACATACAACGTGT
SARA-CoV-2-391	TAGCTTGTCACACCGTTTCTATAGATTAGCTAATGAGT
SARA-CoV-2-392	GCTCAAGTATTGAGTGAAATGGTCATGTGTGGCG
SARA-CoV-2-393	TCACTATATGTTAAACCAGGTGGAACCTCATCAG
SARA-CoV-2-394	GATGCCACAACTGCTTATGCTAATAGTGTTTTTAACATTT
SARA-CoV-2-395	CAAGCTGTCACGGCCAATGTTAATGCACTTTTAT
SARA-CoV-2-396	ACTGATGGTAACAAAATTGCCGATAAGTATGTCCG
SARA-CoV-2-397	ATTTACAACACAGACTTTATGAGTGTCTCTATAGAAATAG
SARA-CoV-2-398	ATGTTGACACAGACTTTGTGAATGAGTTTTACGCATATTT
SARA-CoV-2-399	GTAAACATTTCTCAATGATGATACTCTCTGACGATGCT
SARA-CoV-2-400	TGTGTGTTTCAATAGCACTTATGCATCTCAAGGTCTA
SARA-CoV-2-401	GGCTAGCATAAAGAACTTTAAGTCAGTTCTTTATTATCAA
SARA-CoV-2-402	CAATGTTTTTATGTCTGAAGCAAAATGTTGGACTGAGACT
SARA-CoV-2-403	CCTTACTAAAGGACCTCATGAATTTTGCTCTCAACATA
SARA-CoV-2-404	ATGCTAGTTAAACAGGGTGATGATTATGTGTACCTTC
SARA-CoV-2-405	GGGCCGGCTGTTTTGTAGATGATATCGTAAAAAC
SARA-CoV-2-406	ATGGTACACTTATGATTGAACGGTTCGTGTCTTTAG
SARA-CoV-2-407	ATAGATGCTTACCCACTTACTAAACATCCTAATCAGGA
SARA-CoV-2-408	ATGCTGATGTCTTTCATTTGTACTTACAATACATAAGAAA
SARA-CoV-2-409	TACATGATGAGTTAACAGGACACATGTTAGACATGTATTC
SARA-CoV-2-410	TTATGCTTACTAATGATAACACTTCAAGGTATTGGGAACC
SARA-CoV-2-411	AGTTTTATGAGGCTATGTACACACCGCATACAGT
SARA-CoV-2-412	TACAGGCTGTTGGGGCTTGTGTTCTTTGCAATTC
SARA-CoV-2-413	AGACTTCATTAAGATGTGGTGCTTGCATACGTAGA
SARA-CoV-2-414	ATTCTTATGTTGTAAATGCTGTTACGACCATGTCATATCA
SARA-CoV-2-415	ATCACATAAATTAGTCTTGTCTGTTAATCCGTATGTTTGC
SARA-CoV-2-416	TGCTCCAGGTTGTGATGTCACAGATGTGACTCAA
SARA-CoV-2-417	TTACTTAGGAGGTATGAGCTATTATTGTAAATCACATAAA
SARA-CoV-2-418	ACCCATTAGTTTTCCATTGTGTGCTAATGGACAAGTTTTT
SARA-CoV-2-419	TTTATATAAAAATACATGTGTTGGTAGCGATAATGTTACT
SARA-CoV-2-420	CTTTAATGCAATTGCAACATGTGACTGGACAAATGCT
SARA-CoV-2-421	TGATTACATTTTAGCTAACACCTGTACTGAAAGACTCAAG
SARA-CoV-2-422	TTTTGCAGCAGAAACGCTCAAAGCTACTGAGGAG
SARA-CoV-2-423	ATTTAAACTGTCTTATGGTATTGCTACTGTACGTGAAGTG
SARA-CoV-2-424	GTCTGACAGAGAATTACATCTTTCATGGGAAGTTG
SARA-CoV-2-425	AAACCTAGACCACCACTTAACCGAAATTATGTCTTTACT
SARA-CoV-2-426	TTATCGTGTAACTAAAAACAGTAAAGTACAAATAGGAGAG
SARA-CoV-2-427	CACCTTTGAAAAAGGTGACTATGGTGATGCTGTT
SARA-CoV-2-428	TTACCGAGGTACAACAACTTACAAATTAAATGTTGGTGAT
SARA-CoV-2-429	TTTTGTGCTGACATCACATACAGTAATGCCATTAAGTG
SARA-CoV-2-430	CCTACACTAGTGCCACAAGAGCACTATGTTAGAA
SARA-CoV-2-431	ACTGGCTTATACCCAACACTCAATATCTCAGATGA
SARA-CoV-2-432	TTTCTAGCAATGTTGCAAATTATCAAAAGGTTGGTATGCA
SARA-CoV-2-433	AGTATTCTACACTCCAGGGACCACCTGGTACTGG
SARA-CoV-2-434	AGAGTCATTTTGCTATTGGCCTAGCTCTCTACTA
SARA-CoV-2-435	CTTCTGCTCGCATAGTGTATACAGCTTGCTCTCA
SARA-CoV-2-436	CCGCTGTTGATGCACTATGTGAGAAGGCATTAAA
SARA-CoV-2-437	ATTTGCCTATAGATAAATGTAGTAGAATTATACCTGCACG
SARA-CoV-2-438	CTCGTGTAGAGTGTTTTGATAAATTCAAAGTGAATTCAAC
SARA-CoV-2-439	TAGAACAGTATGTCTTTTGTACTGTAAATGCATTGCCTGA
SARA-CoV-2-440	CGACAGCAGATATAGTTGTCTTTGATGAAATTTCAATGG
SARA-CoV-2-441	ACAAATTATGATTTGAGTGTTGTCAATGCCAGATTACGTG
SARA-CoV-2-442	AAGCACTATGTGTACATTGGCGACCCTGCTCAAT
SARA-CoV-2-443	CCTGCACCACGCACATTGCTAACTAAGGGCACAC
SARA-CoV-2-444	GAACCAGAATATTTCAATTCAGTGTGTAGACTTATGAAAA
SARA-CoV-2-445	ATAGGTCCAGACATGTTCCTCGGAACTTGTCGGC
SARA-CoV-2-446	TGTCCTGCTGAAATTGTTGACACTGTGAGTGCTT
SARA-CoV-2-447	GTTTATGATAATAAGCTTAAAGCACATAAAGACAAATCAG
SARA-CoV-2-448	CAATGCTTTAAAATGTTTTATAAGGGTGTTATCACGCATG
SARA-CoV-2-449	GTTTCATCTGCAATTAACAGGCCACAAATAGGCG
SARA-CoV-2-450	GTAAGAGAATTCCTTACACGTAACCCTGCTTGGA
SARA-CoV-2-451	AAAGCTGTCTTTATTTCACCTTATAATTCACAGAATGCTG
SARA-CoV-2-452	GCCTCAAAGATTTTGGGACTACCAACTCAAACTG
SARA-CoV-2-453	GATTCATCACAGGGCTCAGAATATGACTATGTCATATT
SARA-CoV-2-454	CTCAAACCACTGAAACAGCTCACTCTTGTAATGTAAA
SARA-CoV-2-455	GATTTAATGTTGCTATTACCAGAGCAAAAGTAGGCATACT
SARA-CoV-2-456	GCATAATGTCTGATAGAGACCTTTATGACAAGTTGCAATT
SARA-CoV-2-457	CAAGTCTTGAAATTCCACGTAGGAATGTGGCAAC
SARA-CoV-2-458	TACAAGCTGAAAATGTAACAGGACTCTTTAAAGATTGTAG
SARA-CoV-2-459	AGGTAATCACTGGGTTACATCCTACACAGGCACC
SARA-CoV-2-460	CACACCTCAGTGTTGACACTAAATTCAAAACTGAAG
SARA-CoV-2-461	TTATGTGTTGACATACCTGGCATACCTAAGGACAT
SARA-CoV-2-462	CCTATAGAAGACTCATCTCTATGATGGGTTTTAAAATGAA
SARA-CoV-2-463	ATCAAGTTAATGGTTACCCTAACATGTTTATCACCCG
SARA-CoV-2-464	AAGAAGCTATAAGACATGTACGTGCATGGATTGG
SARA-CoV-2-465	TCGATGTCGAGGGGTGTCATGCTACTAGAGAAGC
SARA-CoV-2-466	TTGGTACCAATTTACCTTTACAGCTAGGTTTTTCTACAG
SARA-CoV-2-467	GTTAACCTAGTTGCTGTACCTACAGGTTATGTTGATA
SARA-CoV-2-468	CCTAATAATACAGATTTTTCCAGAGTTAGTGCTAAACCAC
SARA-CoV-2-469	CCTGGAGATCAATTTAAACACCTCATACCACTTATGTA
SARA-CoV-2-470	AAGGACTTCCTTGGAATGTAGTGCGTATAAAGATTGTA
SARA-CoV-2-471	AATGTTAAGTGACACACTTAAAAATCTCTCTGACAGAGTC
SARA-CoV-2-472	ATTTGTCTTATGGGCACATGGCTTTGAGTTGACAT
SARA-CoV-2-473	ATGAAGTATTTTGTGAAAATAGGACCTGAGCGCAC
SARA-CoV-2-474	GTTGTCTATGTGATAGACGTGCCACATGCTTTTC
SARA-CoV-2-475	CTGCTTCAGACACTTATGCCTGTTGGCATCATTC
SARA-CoV-2-476	TTGGATTTGATTACGTCTATAATCCGTTTATGATTGATGT
SARA-CoV-2-477	AACAATGGGGTTTTACAGGTAACCTACAAAGCAAC
SARA-CoV-2-478	TGATCTGTATTGTCAAGTCCATGGTAATGCACATGTA
SARA-CoV-2-479	TAGTTGTGATGCAATCATGACTAGGTGTCTAGCT
SARA-CoV-2-480	CCACGAGTGCTTTGTTAAGCGTGTTGACTGGACT
SARA-CoV-2-481	TGAATATCCTATAATTGGTGATGAACTGAAGATTAATGCG
SARA-CoV-2-482	TTGTAGAAAGGTTCAACACATGGTTGTTAAAGCTGCATTA
SARA-CoV-2-483	AGCAGACAAATTCCCAGTTCTTCACGACATTGGT
SARA-CoV-2-484	CCCTAAAGCTATTAAGTGTGTACCTCAAGCTGAT
SARA-CoV-2-485	AGAATGGAAGTTCTATGATGCACAGCCTTGTAGT
SARA-CoV-2-486	CAAAGCTTATAAAATAGAAGAATTATTCTATTCTTATGCC
SARA-CoV-2-487	ACATTCTGACAAATTCACAGATGGTGTATGCCTATTTTG
SARA-CoV-2-488	ATTGCAATGTCGATAGATATCCTGCTAATTCCATTGTTTG
SARA-CoV-2-489	GATTTGACACTAGAGTGCTATCTAACCTTAACTTGC
SARA-CoV-2-490	GGTTGTGATGGTGGCAGTTTGTATGTAAATAAACATG
SARA-CoV-2-491	TTCCACACACCAGCTTTTGATAAAAGTGCTTTTGTTAATT
SARA-CoV-2-492	AAACAATTACCATTTTTCTATTACTCTGACAGTCCATGTG
SARA-CoV-2-493	TCTCATGGAAAACAAGTAGTGTCAGATATAGATTATGTAC
SARA-CoV-2-494	CTAAAGTCTGCTACGTGTATAACACGTTGCAATTTAG
SARA-CoV-2-495	GGTGCTGTCTGTAGACATCATGCTAATGAGTACA
SARA-CoV-2-496	TTGTATCTCGATGCTTATAACATGATGATCTCAGCTG
SARA-CoV-2-497	TTTAGCTTGTGGGTTTACAAACAATTTGATACTTATAACC
SARA-CoV-2-498	TGGAACACTTTTACAAGACTTCAGAGTTTAGAAAATGTGG
SARA-CoV-2-499	TTTAATGTTGTAAATAAGGGACACTTTGATGGACAACAGG
SARA-CoV-2-500	GAAGTACCAGTTTCTATCATTAATAACACTGTTTACACAA
SARA-CoV-2-501	GTTGATGGTGTTGATGTAGAATTGTTTGAAAATAAAACAA
SARA-CoV-2-502	TTACCTGTTAATGTAGCATTTGAGCTTTGGGCTAAG
SARA-CoV-2-503	CAACATTAAACCAGTACCAGAGGTGAAAATACTCAATAAT
SARA-CoV-2-504	GGGTGTGGACATTGCTGCTAATACTGTGATCTGG
SARA-CoV-2-505	CTACAAAAGAGATGCTCCAGCACATATATCTACTATTG
SARA-CoV-2-506	GTTTGTTCTATGACTGACATAGCCAAGAAACCAACT
SARA-CoV-2-507	AACGATTTGTGCACCACTCACTGTCTTTTTTGATG
SARA-CoV-2-508	AGAGTTGATGGTCAAGTAGACTTATTTAGAAATGCCC
SARA-CoV-2-509	AATGGTGTTCTTATTACAGAAGGTAGTGTTAAAGGTTTAC
SARA-CoV-2-510	CCATCTGTAGGTCCCAAACAAGCTAGTCTTAATG
SARA-CoV-2-511	GTCACATTAATTGGAGAAGCCGTAAAAACACAGTTCAATT
SARA-CoV-2-512	TATAAGAAAGTTGATGGTGTTGTCCAACAATTACCTGAAA
SARA-CoV-2-513	TACTTTACTCAGAGTAGAAATTTACAAGAATTTAAACCCA
SARA-CoV-2-514	AGTCAAATGGAAATTGATTTCTTAGAATTAGCTATGGATG
SARA-CoV-2-515	TTCATTGAACGGTATAAATTAGAAGGCTATGCCTTCGAA
SARA-CoV-2-516	TATCGTTTATGGAGATTTTAGTCATAGTCAGTTAGGTGGT
SARA-CoV-2-517	ACATCTACTGATTGGACTAGCTAAACGTTTTAAGGAATCA
SARA-CoV-2-518	TTTTGAATTAGAAGATTTTATTCCTATGGACAGTACAGTT
SARA-CoV-2-519	AAACTATTTCATAACAGATGCGCAAACAGGTTCATCTAAG
SARA-CoV-2-520	TGTGTGTTCTGTTATTGATTTATTACTTGATGATTTTGTT
SARA-CoV-2-521	AATAATAAAATCCCAAGATTTATCTGTAGTTTCTAAGGTT
SARA-CoV-2-522	CAAAGTGACTATTGACTATACAGAAATTTCATTTATGCTT
SARA-CoV-2-523	GTGTAAAGATGGCCATGTAGAAACATTTTACCCAAAATTA
SARA-CoV-2-524	ATCTAGTCAAGCGTGGCAACCGGGTGTTGCTATG
SARA-CoV-2-525	TAATCTTTACAAAATGCAAAGAATGCTATTAGAAAAGTGT
SARA-CoV-2-526	CCTTCAAAATTATGGTGATAGTGCAACATTACCTAAAGG
SARA-CoV-2-527	TAATGATGAATGTCGCAAAATATACTCAACTGTGTCAATA
SARA-CoV-2-528	TAAACACATTAACATTAGCTGTACCCTATAATATGAGAGT
SARA-CoV-2-529	TACATTTTGGTGCTGGTTCTGATAAAGGAGTTGCA
SARA-CoV-2-530	AGGTACAGCTGTTTTAAGACAGTGGTTGCCTACG
SARA-CoV-2-531	TACGCTGCTTGTCGATTCAGATCTTAATGACTTTGT
SARA-CoV-2-532	CTGATGCAGATTCAACTTTGATTGGTGATTGTGCAA
SARA-CoV-2-533	GTACATACAGCTAATAAATGGGATCTCATTATTAGTGATA
SARA-CoV-2-534	TACGACCCTAAGACTAAAAATGTTACAAAAGAAAATGACT
SARA-CoV-2-535	AAAGAGGGTTTTTTCACTTACATTTGTGGGTTTATACAAC
SARA-CoV-2-536	AAGCTAGCTCTTGGAGGTTCCGTGGCTATAAAGA
SARA-CoV-2-537	ACAGAACATTCTTGGAATGCTGATCTTTATAAGCTCATG
SARA-CoV-2-538	ACACTTCGCATGGTGGACAGCCTTTGTTACTAAT
SARA-CoV-2-539	GAATGCGTCATCATCTGAAGCATTTTTAATTGGATGTAAT
SARA-CoV-2-540	TCTTGGCAAACCACGCGAACAAATAGATGGTTAT
SARA-CoV-2-541	CATGCATGCAAATTACATATTTTGGAGGAATACAAATCCA
SARA-CoV-2-542	TCAGTTGTCTTCCTATTCTTTATTTGACATGAGTAAATTT
SARA-CoV-2-543	CCTTAAATTAAGGGGTACTGCTGTTATGTCTTTAAAAGAA
SARA-CoV-2-544	TCAAATCAATGATATGATTTTATCTCTTCTTAGTAAAGGT
SARA-CoV-2-545	ACTTATAATTAGAGAAAACAACAGAGTTGTTATTTCTAGT
SARA-CoV-2-546	TGTTCTTGTTAACAACTAAACGAACAATGTTTGTTTTTCT
SARA-CoV-2-547	TTTTATTGCCACTAGTCTCTAGTCAGTGTGTTAATCTTAC
SARA-CoV-2-548	CCAGAACTCAATTACCCCCTGCATACACTAATTC
SARA-CoV-2-549	TCACACGTGGTGTTTATTACCCTGACAAAGTTTTCA
SARA-CoV-2-550	TCCTCAGTTTTACATTCAACTCAGGACTTGTTCTTAC
SARA-CoV-2-551	TTCTTTTCCAATGTTACTTGGTTCCATGCTATACATGTCT
SARA-CoV-2-552	GGGACCAATGGTACTAAGAGGTTTGATAACCCTG
SARA-CoV-2-553	CTACCATTTAATGATGGTGTTTATTTTGCTTCCACTGAGA
SARA-CoV-2-554	TCTAACATAATAAGAGGCTGGATTTTTGGTACTACTTTAG
SARA-CoV-2-555	TCGAAGACCCAGTCCCTACTTATTGTTAATAACG
SARA-CoV-2-556	ACTAATGTTGTTATTAAAGTCTGTGAATTTCAATTTTGTA
SARA-CoV-2-557	GATCCATTTTTGGGTGTTTATTACCACAAAAACAACAAAA
SARA-CoV-2-558	TGGATGGAAAGTGAGTTCAGAGTTTATTCTAGTGC
SARA-CoV-2-559	ATAATTGCACTTTTGAATATGTCTCTCAGCCTTTTCTTAT
SARA-CoV-2-560	ACCTTGAAGGAAAACAGGGTAATTTCAAAAATCTTAGGGA
SARA-CoV-2-561	TTGTGTTTAAGAATATTGATGGTTATTTTAAAATATATTC
SARA-CoV-2-562	AGCACACGCCTATTAATTTAGTGCGTGATCTCCC
SARA-CoV-2-563	AGGGTTTTTCGGCTTTAGAACCATTGGTAGATTTG
SARA-CoV-2-564	AATAGGTATTAACATCACTAGGTTTCAAACTTTACTTGCT
SARA-CoV-2-565	ACATAGAAGTTATTTGACTCCTGGTGATTCTTCTTCAG
SARA-CoV-2-566	TGGACAGCTGGTGCTGCAGCTTATTATGTGGGTT
SARA-CoV-2-567	CTTCAACCTAGGACTTTTCTATTAAAATATAATGAAAATG
SARA-CoV-2-568	ACCATTACAGATGCTGTAGACTGTGCACTTGACC
SARA-CoV-2-569	CTCTCAGAAACAAAGTGTACGTTGAAATCCTTCACT
SARA-CoV-2-570	AGAAAAAGGAATCTATCAAACTTCTAACTTTAGAGTCCAA
SARA-CoV-2-571	AACAGAATCTATTGTTAGATTTCCTAATATTACAAACTTG
SARA-CoV-2-572	CCCTTTTGGTGAAGTTTTTAACGCCACCAGATTT
SARA-CoV-2-573	ATCTGTTTATGCTTGGAACAGGAAGAGAATCAGCAA
SARA-CoV-2-574	GTGTTGCTGATTATTCTGTCCTATATAATTCCGCATCATT
SARA-CoV-2-575	CCACTTTTAAGTGTTATGGAGTGTCTCCTACTAAATTAAA
SARA-CoV-2-576	ATCTCTGCTTTACTAATGTCTATGCAGATTCATTTGTAAT
SARA-CoV-2-577	GAGGTGATGAAGTCAGACAAATCGCTCCAGGGCA
SARA-CoV-2-578	CTGGAAAGATTGCTGATTATAATTATAAATTACCAGATGA
SARA-CoV-2-579	TTACAGGCTGCGTTATAGCTTGGAATTCTAACAATCTT
SARA-CoV-2-580	TTCTAAGGTTGGTGGTAATTATAATTACCTGTATAGATTG
SARA-CoV-2-581	TAGGAAGTCTAATCTCAAACCTTTTGAGAGAGATATTTCA
SARA-CoV-2-582	TGAAATCTATCAGGCCGGTAGCACACCTTGTAAT
SARA-CoV-2-583	TGTTGAAGGTTTTAATTGTTACTTTCCTTTACAATCATAT
SARA-CoV-2-584	TTTCCAACCCACTAATGGTGTTGGTTACCAACCA
SARA-CoV-2-585	CAGAGTAGTAGTACTTTCTTTTGAACTTCTACATGCAC
SARA-CoV-2-586	GCAACTGTTTGTGGACCTAAAAAGTCTACTAATTTGGTTA
SARA-CoV-2-587	AACAAATGTGTCAATTTCAACTTCAATGGTTTAACAGGCA
SARA-CoV-2-588	GGTGTTCTTACTGAGTCTAACAAAAAGTTTCTGCCTTT
SARA-CoV-2-589	AACAATTTGGCAGAGACATTGCTGACACTACTGAT
SARA-CoV-2-590	TGTCCGTGATCCACAGACACTTGAGATTCTTGAC
SARA-CoV-2-591	TACACCATGTTCTTTTGGTGGTGTCAGTGTTATAACA
SARA-CoV-2-592	AGGAACAAATACTTCTAACCAGGTTGCTGTTCTTTATCA
SARA-CoV-2-593	ATGTTAACTGCACAGAAGTCCCTGTTGCTATTCAT
SARA-CoV-2-594	AGATCAACTTACTCCTACTTGGCGTGTTTATTCTACA
SARA-CoV-2-595	TTCTAATGTTTTTCAAACACGTGCAGGCTGTTTAATAGG
SARA-CoV-2-596	CTGAACATGTCAACAACTCATATGAGTGTGACATAC
SARA-CoV-2-597	ATTGGTGCAGGTATATGCGCTAGTTATCAGACTC
SARA-CoV-2-598	ACTAATTCTCCTCGGCGGGCACGTAGTGTAGCTA
SARA-CoV-2-599	CAATCCATCATTGCCTACACTATGTCACTTGGTG
SARA-CoV-2-600	GAAAATTCAGTTGCTTACTCTAATAACTCTATTGCCATAC
SARA-CoV-2-601	ACAAATTTTACTATTAGTGTTACCACAGAAATTCTACCAG
SARA-CoV-2-602	TCTATGACCAAGACATCAGTAGATTGTACAATGTACATTT
SARA-CoV-2-603	GGTGATTCAACTGAATGCAGCAATCTTTTGTTGCAATAT
SARA-CoV-2-604	CAGTTTTTGTACACAATTAAACCGTGCTTTAACTGGAATA
SARA-CoV-2-605	TGTTGAACAAGACAAAAACACCCAAGAAGTTTTTGCACAA
SARA-CoV-2-606	CAAACAAATTTACAAAACACCACCAATTAAAGATTTTGGT
SARA-CoV-2-607	TTTTAATTTTTCACAAATATTACCAGATCCATCAAAACCA
SARA-CoV-2-608	CAAGAGGTCATTTATTGAAGATCTACTTTTCAACAAAGTG
SARA-CoV-2-609	ACTTGCAGATGCTGGCTTCATCAAACAATATGGT
SARA-CoV-2-610	TTGCCTTGGTGATATTGCTGCTAGAGACCTCATT
SARA-CoV-2-611	TGCACAAAAGTTTAACGGCCTTACTGTTTTGCCA
SARA-CoV-2-612	TTTGCTCACAGATGAAATGATTGCTCAATACACTTCTG
SARA-CoV-2-613	CTGTTAGCGGGTACAATCACTTCTGGTTGGACCT
SARA-CoV-2-614	GGTGCAGGTGCTGCATTACAAATACCATTTGCTA
SARA-CoV-2-615	CAAATGGCTTATAGGTTTAATGGTATTGGAGTTACACAGA
SARA-CoV-2-616	GTTCTCTATGAGAACCAAAAATTGATTGCCAACCAATTTA
SARA-CoV-2-617	AGTGCTATTGGCAAAATTCAAGACTCACTTTCTTCCA
SARA-CoV-2-618	GCAAGTGCACTTGGAAAACTTCAAGATGTGGTCA
SARA-CoV-2-619	CAAAATGCACAAGCTTTAAACACGCTTGTTAAACAACTTA
SARA-CoV-2-620	TCCAATTTTGGTGCAATTTCAAGTGTTTTAAATGATATCC
SARA-CoV-2-621	TCACGTCTTGACAAAGTTGAGGCTGAAGTGCAAA
SARA-CoV-2-622	GATAGGTTGATCACAGGCAGACTTCAAAGTTTGC
SARA-CoV-2-623	ACATATGTGACTCAACAATTAATTAGAGCTGCAGAAATCA
SARA-CoV-2-624	GCTTCTGCTAATCTTGCTGCTACTAAAATGTCAGA
SARA-CoV-2-625	GTGTACTTGGACAATCAAAAAGAGTTGATTTTTGTGGAAA
SARA-CoV-2-626	GCTATCATCTTATGTCCTTCCCTCAGTCAGCACC
SARA-CoV-2-627	ATGGTGTAGTCTTCTTGCATGTGACTTATGTCCC
SARA-CoV-2-628	CACAAGAAAAGAACTTCACAACTGCTCCTGCCAT
SARA-CoV-2-629	GTCATGATGGAAAAGCACACTTTCCTCGTGAAGG
SARA-CoV-2-630	TCTTTGTTTCAAATGGCACACACTGGTTTGTAACACAAA
SARA-CoV-2-631	AATTTTTATGAACCACAAATCATTACTACAGACAACACAT
SARA-CoV-2-632	GTGTCTGGTAACTGTGATGTTGTAATAGGAATTGTCAA
SARA-CoV-2-633	ACACAGTTTATGATCCTTTGCAACCTGAATTAGACTCATT
SARA-CoV-2-634	AGGAGGAGTTAGATAAATATTTTAAGAATCATACATCACC
SARA-CoV-2-635	ATGTTGATTTAGGTGACATCTCTGGCATTAATGCTTCA
SARA-CoV-2-636	TGTAAACATTCAAAAAGAAATTGACCGCCTCAATGAGGTT
SARA-CoV-2-637	CAAGAATTTAAATGAATCTCTCATCGATCTCCAAGAACTT
SARA-CoV-2-638	AAAGTATGAGCAGTATATAAAATGGCCATGGTACATTTGG
SARA-CoV-2-639	AGGTTTTATAGCTGGCTTGATTGCCATAGTAATGGT
SARA-CoV-2-640	CAATTATGCTTTGCTGTATGACCAGTTGCTGTAGTT
SARA-CoV-2-641	CTCAAGGGCTGTTGTTCTTGTGGATCCTGCTGCA
SARA-CoV-2-642	TTTGATGAAGACGACTCTGAGCCAGTGCTCAAAG
SARA-CoV-2-643	GTCAAATTACATTACACATAAACGAACTTATGGATTTGTT
SARA-CoV-2-644	TGAGAATCTTCACAATTGGAACTGTAACTTTGAAGCAAG
SARA-CoV-2-645	GAAATCAAGGATGCTACTCCTTCAGATTTTGTTCG
SARA-CoV-2-646	CTACTGCAACGATACCGATACAAGCCTCACTCCC
SARA-CoV-2-647	TCGGATGGCTTATTGTTGGCGTTGCACTTCTTGC
SARA-CoV-2-648	TTTTTCAGAGCGCTTCCAAAATCATAACCCTCAAAAAGA
SARA-CoV-2-649	TGGCAACTAGCACTCTCCAAGGGTGTTCACTTTG
SARA-CoV-2-650	TGCAACTTGCTGTTGTTGTTTGTAACAGTTTACTCACA
SARA-CoV-2-651	TTTTGCTCGTTGCTGCTGGCCTTGAAGCCCCTTT
SARA-CoV-2-652	TCTATCTTTATGCTTTAGTCTACTTCTTGCAGAGTATAAA
SARA-CoV-2-653	TTGTAAGAATAATAATGAGGCTTTGGCTTTGCTGGAAATG
SARA-CoV-2-654	GTTCCAAAAACCCATTACTTTATGATGCCAACTATTTTCT
SARA-CoV-2-655	GCTGGCATACTAATTGTTACGACTATTGTATACCTTACAA
SARA-CoV-2-656	GTGTAACTTCTTCAATTGTCATTACTTCAGGTGATGG
SARA-CoV-2-657	CAACAAGTCCTATTTCTGAACATGACTACCAGATTG
SARA-CoV-2-658	GGTTATACTGAAAAATGGGAATCTGGAGTAAAAGACTGT
SARA-CoV-2-659	TGTATTACACAGTTACTTCACTTCAGACTATTACCAGCT
SARA-CoV-2-660	ACTCAACTCAATTGAGTACAGACACTGGTGTTGAA
SARA-CoV-2-661	TGTTACCTTCTTCATCTACAATAAAATTGTTGATGAGCCT
SARA-CoV-2-662	AGAACATGTCCAAATTCACACAATCGACGGTTCAT
SARA-CoV-2-663	GGAGTTGTTAATCCAGTAATGGAACCAATTTATGATGAAC
SARA-CoV-2-664	ACGACGACTACTAGCGTGCCTTTGTAAGCACAAG
SARA-CoV-2-665	GATGAGTACGAACTTATGTACTCATTCGTTTCGGAA
SARA-CoV-2-666	GACAGGTACGTTAATAGTTAATAGCGTACTTCTTTTTCTT
SARA-CoV-2-667	TTTCGTGGTATTCTTGCTAGTTACACTAGCCATC
SARA-CoV-2-668	TACTGCGCTTCGATTGTGTGCGTACTGCTGCAAT
SARA-CoV-2-669	TGTTAACGTGAGTCTTGTAAAACCTTCTTTTTACGTTTAC
SARA-CoV-2-670	TCGTGTTAAAAATCTGAATTCTTCTAGAGTTCCTGATCTT
SARA-CoV-2-671	GGTCTAAACGAACTAAATATTATATTAGTTTTTCTGTTTG
SARA-CoV-2-672	ACTTTAATTTTAGCCATGGCAGATTCCAACGGTACTATTA
SARA-CoV-2-673	GTTGAAGAGCTTAAAAAGCTCCTTGAACAATGGAAC
SARA-CoV-2-674	AGTAATAGGTTTCCTATTCCTTACATGGATTTGTCTTCTA
SARA-CoV-2-675	ATTTGCCTATGCCAACAGGAATAGGTTTTTGTATATAATT
SARA-CoV-2-676	GTTAATTTTCCTCTGGCTGTTATGGCCAGTAACTTTA
SARA-CoV-2-677	TTGTTTTGTGCTTGCTGCTGTTTACAGAATAAATTGGATC
SARA-CoV-2-678	CGGTGGAATTGCTATCGCAATGGCTTGTCTTGTA
SARA-CoV-2-679	CTTGATGTGGCTCAGCTACTTCATTGCTTCTTTC
SARA-CoV-2-680	ACTGTTTGCGCGTACGCGTTCCATGTGGTCATTC
SARA-CoV-2-681	TCCAGAAACTAACATTCTTCTCAACGTGCCACTC
SARA-CoV-2-682	TGGCACTATTCTGACCAGACCGCTTCTAGAAAGT
SARA-CoV-2-683	ACTCGTAATCGGAGCTGTGATCCTTCGTGGACAT
SARA-CoV-2-684	TCGTATTGCTGGACACCATCTAGGACGCTGTGAC
SARA-CoV-2-685	CAAGGACCTGCCTAAAGAAATCACTGTTGCTACA
SARA-CoV-2-686	ACGAACGCTTTCTTATTACAAATTGGGAGCTTCG
SARA-CoV-2-687	GCGTGTAGCAGGTGACTCAGGTTTTGCTGCATAC
SARA-CoV-2-688	TCGCTACAGGATTGGCAACTATAAATTAAACACAGAC
SARA-CoV-2-689	TTCCAGTAGCAGTGACAATATTGCTTTGCTTGTACA
SARA-CoV-2-690	AAGTGACAACAGATGTTTCATCTCGTTGACTTTCAG
SARA-CoV-2-691	TACTATAGCAGAGATATTACTAATTATTATGAGGACTTTT
SARA-CoV-2-692	AGTTTCCATTTGGAATCTTGATTACATCATAAACCTCATA
SARA-CoV-2-693	TAAAAATTTATCTAAGTCACTAACTGAGAATAAATATTCT
SARA-CoV-2-694	ATTAGATGAAGAGCAACCAATGGAGATTGATTAAACGAAC
SARA-CoV-2-695	GAAAATTATTCTTTTCTTGGCACTGATAACACTCGCTACT
SARA-CoV-2-696	TGAGCTTTATCACTACCAAGAGTGTGTTAGAGGTA
SARA-CoV-2-697	ACAGTACTTTTAAAAGAACCTTGCTCTTCTGGAACATAC
SARA-CoV-2-698	GGGCAATTCACCATTTCATCCTCTAGCTGATAAC
SARA-CoV-2-699	ATTTGCACTGACTTGCTTTAGCACTCAATTTGCTTTTG
SARA-CoV-2-700	TGTCCTGACGGCGTAAAACACGTCTATCAGTTAC
SARA-CoV-2-701	GCCAGATCAGTTTCACCTAAACTGTTCATCAGAC
SARA-CoV-2-702	GAGGAAGTTCAAGAACTTTACTCTCCAATTTTTCTTATTG
SARA-CoV-2-703	GCGGCAATAGTGTTTATAACACTTTGCTTCACACT
SARA-CoV-2-704	AAAGAAAGACAGAATGATTGAACTTTCATTAATTGACTTC
SARA-CoV-2-705	TTTGTGCTTTTTAGCCTTTCTGCTATTCCTTGTTTTAATT
SARA-CoV-2-706	GCTTATTATCTTTTGGTTCTCACTTGAACTGCAAGATCAT
SARA-CoV-2-707	TGAAACTTGTCACGCCTAAACGAACATGAAATTTCTTGTT
SARA-CoV-2-708	CTTAGGAATCATCACAACTGTAGCTGCATTTCAC
SARA-CoV-2-709	AGAATGTAGTTTACAGTCATGTACTCAACATCAACCATAT
SARA-CoV-2-710	AGTTGATGACCCGTGTCCTATTCACTTCTATTCTAAAT
SARA-CoV-2-711	TATATTAGAGTAGGAGCTAGAAAATCAGCACCTTTAATTG
SARA-CoV-2-712	TTGTGCGTGGATGAGGCTGGTTCTAAATCACCCA
SARA-CoV-2-713	CAGTACATCGATATCGGTAATTATACAGTTTCCTGTTTAC
SARA-CoV-2-714	TTTACAATTAATTGCCAGGAACCTAAATTGGGTAGTCTTG
SARA-CoV-2-715	GTGCGTTGTTCGTTCTATGAAGACTTTTTAGAGTATCAT
SARA-CoV-2-716	CGTTCGTGTTGTTTTAGATTTCATCTAAACGAACAAACTA
SARA-CoV-2-717	ATGTCTGATAATGGACCCCAAAATCAGCGAAATG
SARA-CoV-2-718	CCCCGCATTACGTTTGGTGGACCCTCAGATTCAA
SARA-CoV-2-719	GGCAGTAACCAGAATGGAGAACGCAGTGGGGCGC
SARA-CoV-2-720	TCAAAACAACGTCGGCCCCAAGGTTTACCCAATA
SARA-CoV-2-721	ACTGCGTCTTGGTTCACCGCTCTCACTCAACATG
SARA-CoV-2-722	AAGGAAGACCTTAAATTCCCTCGAGGACAAGGCG
SARA-CoV-2-723	CCAATTAACACCAATAGCAGTCCAGATGACCAAATT
SARA-CoV-2-724	CTACTACCGAAGAGCTACCAGACGAATTCGTGGT
SARA-CoV-2-725	TGACGGTAAAATGAAAGATCTCAGTCCAAGATGGTATTT
SARA-CoV-2-726	ACTACCTAGGAACTGGGCCAGAAGCTGGACTTCC
SARA-CoV-2-727	ATGGTGCTAACAAAGACGGCATCATATGGGTTGC
SARA-CoV-2-728	CTGAGGGAGCCTTGAATACACCAAAAGATCACAT
SARA-CoV-2-729	GCACCCGCAATCCTGCTAACAATGCTGCAATCGT
SARA-CoV-2-730	TACAACTTCCTCAAGGAACAACATTGCCAAAAGG
SARA-CoV-2-731	TCTACGCAGAAGGGAGCAGAGGCGGCAGTCAAGC
SARA-CoV-2-732	CTTCTCGTTCCTCATCACGTAGTCGCAACAGTTC
SARA-CoV-2-733	GAAATTCAACTCCAGGCAGCAGTAGGGGAACTTC
SARA-CoV-2-734	CTGCTAGAATGGCTGGCAATGGCGGTGATGCTGC
SARA-CoV-2-735	TTGCTTTGCTGCTGCTTGACAGATTGAACCAGCT
SARA-CoV-2-736	AGAGCAAAATGTCTGGTAAAGGCCAACAACAACAA
SARA-CoV-2-737	CCAAACTGTCACTAAGAAATCTGCTGCTGAGGCT
SARA-CoV-2-738	TAAGAAGCCTCGGCAAAAACGTACTGCCACTAAA
SARA-CoV-2-739	ATACAATGTAACACAAGCTTTCGGCAGACGTGGT
SARA-CoV-2-740	AGAACAAACCCAAGGAAATTTTGGGGACCAGGAA
SARA-CoV-2-741	AATCAGACAAGGAACTGATTACAAACATTGGCCG
SARA-CoV-2-742	AATTGCACAATTTGCCCCCAGCGCTTCAGCGTTC
SARA-CoV-2-743	CGGAATGTCGCGCATTGGCATGGAAGTCACACCT
SARA-CoV-2-744	GGGAACGTGGTTGACCTACACAGGTGCCATCAAA
SARA-CoV-2-745	GGATGACAAAGATCCAAATTTCAAAGATCAAGTCATTTTG
SARA-CoV-2-746	GAATAAGCATATTGACGCATACAAAACATTCCCACCAA
SARA-CoV-2-747	GAGCCTAAAAAGGACAAAAAGAAGAAGGCTGATGAAA
SARA-CoV-2-748	CAAGCCTTACCGCAGAGACAGAAGAAACAGCAAA
SARA-CoV-2-749	GTGACTCTTCTTCCTGCTGCAGATTTGGATGATT
SARA-CoV-2-750	TCCAAACAATTGCAACAATCCATGAGCAGTGCTG
SARA-CoV-2-751	TCAACTCAGGCCTAAACTCATGCAGACCACACAA
SARA-CoV-2-752	CAGATGGGCTATATAAACGTTTTCGCTTTTCCGTTTA
SARA-CoV-2-753	ATATATAGTCTACTCTTGTGCAGAATGAATTCTCGTAACT
SARA-CoV-2-754	ATAGCACAAGTAGATGTAGTTAACTTTAATCTCACATAGC
SARA-CoV-2-755	TCTTTAATCAGTGTGTAACATTAGGGAGGACTTGAAAGA
SARA-CoV-2-756	CACCACATTTTCACCGAGGCCACGCGGAGTACGA
SARA-CoV-2-757	GAGTGTACAGTGAACAATGCTAGGGAGAGCTGCC
SARA-CoV-2-758	TATGGAAGAGCCCTAATGTGTAAAATTAATTTTAGTAGTG
SARA-CoV-2-759	ATCCCCATGTGATTTTAATAGCTTCTTAGGAGAATGACAA
SARA-CoV-2-760	GAACTCAATTACCCCTTGCATACACTAATTCTTTCACA
SARA-CoV-2-761	ACTAAAAAGTCTGGTGGCACTACTGAAATGCTAG
SARA-CoV-2-762	ATTTTGTAATGATCCATTTTTGGACCACAAAAACAACAAA
SARA-CoV-2-763	CCTATTATAGTGCGTGAGCCAGAAGATCTCCCTC
SARA-CoV-2-764	TTTCCGACCCACTTATGGTGTTGGTCACCAACCA
SARA-CoV-2-765	TTTGTGCACAAAAGTTTAAAGGCCTTACTGTTTTGCCA
SARA-CoV-2-766	AATGAAGTCAGCCAAATTGCTCCAGGGCAAACTG
SARA-CoV-2-767	CTGCTCAAGAAGCTTATGAACAGGCTGTTGCTAA
SARA-CoV-2-768	GAAGTCAGCCAAATCGCTCCAGGGCAAACTGGAA
SARA-CoV-2-769	ATTGACTTCTATTTTTGCTTTTTAGCCTTTCTGTTATTCC
229E-1	TGTGTCTACTTTTCTCAACTAAACGAAATTTTTGCTATGG
229E-2	GGCATCTTTGATGCTAGAGTCGTAGTGTAATTGAAATTT
229E-3	TTTGGGTTGCAACAGTTTGGAAGCAAGTGCTGTGT
229E-4	TCTAGTCTAAGGGTTTCGTGTTCCGTCACGAGATT
229E-5	ATTCTACAAACGCCTTACGCGAGGTTCTGTCTCGT
229E-6	TTGTGTGGAAGCAAAGTTTTGTCTTTGTGGAAACCA
229E-7	AACTGTTCCTAATGGCCTGCAACCGTGTGACACTT
229E-8	CGTAGCAAGTGATTCTGAAATTTCTGCATATGGCT
229E-9	TCTACTATTGCGCAAGCCGTCCGCCGTTATAGCGA
229E-10	CCGCTAGCAATGGTTTTAGGGCATGCCGATTTGTT
229E-11	ATTAGATTTGCAGGATTGCATCGTTGGCATTGCAG
229E-12	GATACATATGTTATGGGTCTGCATGGCAATCAGAC
229E-13	TGTTTTGCAACATAATGAAATTTTCTGACCGTCCTTTTAT
229E-14	TTCATGGGTGGTTGGTTTTTTCCAATTCAAATTACCTTTT
229E-15	AGGAATTTGATGTTGTCTTCGGTAAGAGAGGTGGT
229E-16	TAATGTGACATACACTGACCAGTATCTCTGTGGCG
229E-17	GATGGCAAACCTGTTATGAGTGAAGATTTATGGCA
229E-18	TTGTTGACCATTTCGGTGAGAACGAAGAAATTGTCAT
229E-19	ATGGTCATACTTACGTTTGTGCGTGGCTTACTAAG
229E-20	TAAGCCCTTAGATTACAAACGTCAGAACAACCTCG
229E-21	ATTGAAGAGATTGAATACGTGCATGGTGATGCTTTG
229E-22	CACACTACGCAATGGTTCTGTTCTTGAAATGGCTA
229E-23	GAAGTGAAGACATCTAGTAAAGTTGTGTTAAGCGATG
229E-24	CTTGACAAACTTTACAAAGTCTTTGGTTCTCCTGTTATGA
229E-25	AATGGTTCCAACATCCTAGAGGCCTTTACTAAACC
229E-26	TGTTTATTAGTGCATTAGTTCAATGTACTTGTGGTACCAA
229E-27	CTTGGTCTGTGGGTGATTGGACCGGTTTTAAATCC
229E-28	TTGTTGCAACTTGATCAGTAATAAACTGTGTGTTGTGC
229E-29	GGTAATGTTAAACCTGGTGATGCTGTGATTACTACT
229E-30	GCAAGCTGGTGCTGGTGTTAAGTATTTTTGTGGCA
229E-31	ACTCTTAAGTTTGTTGCAAATATTGAAGGTGTCTCTGTTT
229E-32	AGAGTGATTGCTCTTCAGAGTGTTGATTGCTTTGTT
229E-33	TTCTTCCACTTTTGTAGAAGAGGAACATGTTAATAGAATG
229E-34	CACATTCTGCTTCAATGTACGCAATAGTGTTACTGAT
229E-35	GTGTCGTCTGGCCATGTTGGGTGCTGAAATGACTA
229E-36	AATGTCAGAAGACAAGTTGCTTCAGGTGTCATAGA
229E-37	TTAGTACCGGCTGGTTTGATGTTTATGATGACATCTTT
229E-38	TGAAAGCAAACCATGGTTTGTTCGCAAGGCTGAAG
229E-39	ATTTTTGGCCCTTGTTGGTCTGCTCTTGTTTCTGC
229E-40	TTAAACAACTTAAAGTCACTACAGGTGAACTTGTGAGATT
229E-41	TTAAGTCTATTTGCAATTCAGCTGTTGCTGTCGTG
229E-42	TGGTACTATACAAATTCTCGCTAGTGTGCCTGAGA
229E-43	TTTTTGAATGCGTTTGACGTGTTTGTCACAACTATTCAAA
229E-44	GTCTTTGACTGTGCTGTTGAAACTTGTACTATTGC
229E-45	GTAAAGCATTTGACAAGGTTTTTGACTATGTCTTGCTTGA
229E-46	ATGCGCTTGTAAAACTTGTCACCACAAAGCTTAAG
229E-47	TGTTCGTGAAGGTGGCCTTAATAAAGTTAAGTATGCAA
229E-48	GTTGTTGTTGGTTCCACTGAAGAAGTTAAATCTTCAC
229E-49	GTTGAACGTAGCAATGCTGTACTTACAATCGCCAA
229E-50	ATTATTCCAAACTTTCTGATGAAGGGTATACTGTTGTAAT
229E-51	GCGATGTGGCGTACTTTGCTAGTGACGGCTACTTC
229E-52	TCTTATGGCCAGTCCAAATAGTGTGTTGACTACTG
229E-53	GTCTATAAACCATTGGTTGATTTTAATGTGAATGTTATTG
229E-54	ACTAGACCTGAAAAATTTCCAACCACTGTGACTTGT
229E-55	AAATTTAGAGTCTGCTGTTTTGTTTGTTAATGACAAAATC
229E-56	TGAATTCCAATTGGATTACAGTATTGATGTCATTGATAAT
229E-57	AATAATTGTCAAACCTAATATCAGCTTATGTGTTCCACTT
229E-58	TGTGAGAGACTATGTTGACAAATGGGATGATTTTTGCA
229E-59	CAATATAGTAACGAGTCTTGGTTTGAGGATGATTACAAG
229E-60	TTTTATCAGTGTTTTGGATATCACTGATGCTGCTGTGAAA
229E-61	TGCAGAATCTAAAGCCTTCGTTGATACTATTGTTCCA
229E-62	TTGCCCATCTATTTTGAAAGTTATAGATGGCGGCAAAATA
229E-63	GAATGGTGTTATTAAAAATGTTAACTATGTTAGAGACTGG
229E-64	TAAGTCGTTGAAGTTAAATCTCACACAACAGGGTTTG
229E-65	TGGAACATGTGCAAAGCGTTTTAAACGTTGGCTTG
229E-66	ATTTTGTTAGAGGCCTATAATGCGTTTTTAAACACTGTTG
229E-67	TCTACTGTTAAAATTGGTGGTTTGACCTTTAAAACATATG
229E-68	TTTGATAAAACTTACATTGTGATACGTGATATCGTGTGTA
229E-69	GTTGAAAATAAAACAGAAGCAGAATGGATTGAACTTTTTC
229E-70	CATAATGACAGGATTAAGTCCTTTAGTACTTTTGAGAGTG
229E-71	TACATGCCAATTGCAGACCCTACACATTTTGACATT
229E-72	AGAAGTTGAACTTTTAGATGCAGAGTTTGTAGAACCAG
229E-73	TGTGGTGGTATTTTGTCAGTAATAGATGAGCACGT
229E-74	TTTATAAGAAGGATGGTGTTTATTATCCATCAAATGGTAC
229E-75	ACATTCTACCTGTTGCATTTACAAAAGCCGCTGGT
229E-76	TAAAGTTTCATTTTCTGATGACGTTGAAGTAAAAGACATT
229E-77	ACCTGTTTACAGAGTCAAGCTTTGCTTTGAGTTTGAA
229E-78	TGAAAAACTTGTAGATGTTTGTGAAAAGGCAATTGGCAAG
229E-79	AATTAAACATGAAGGTGACTGGGATAGCTTTTGTAAGACT
229E-80	TCAATCAGCACTTTCTGTTGTTTCATGCTATGTAAATCTG
229E-81	TACTTATTACATTTATGATGAAGAAGGCGGTAATGACTTG
229E-82	TTTGCCCGTTATGATTTCTGAATGGCCTCTTTTTGA
229E-83	CAGATAAGGAAGAAGATGTTCAACAAGCTCAACAAGAA
229E-84	TGCTGAGGATGTTGTTGACCAAGTTGAAGAAGTCA
229E-85	AGCATTTTTGACATTGAGACAGTGGATGTTAAACATGAGA
229E-86	AGTCCTTTTGAAATGCCATTTGAAGAGTTAAATGGTTTAA
229E-87	ATACTTAAACAATTGGATAACAACTGCTGGGTTAACTCAG
229E-88	ATGTTACAAATACAATTAACTGGTATACTTGATGGTGATT
229E-89	GCTATGCAGTTTTTTAAAATGGGCCGAGTTGCCAA
229E-90	TGATTGAACGCTGCTACACTGCTGAGCAATGTATA
229E-91	TGGTGCTATGGGTGATGTTGGTTTGTGTATGTATA
229E-92	CTTCTTAAAGACTTACACACTGGTTTTATGGTTATGGATT
229E-93	AAATGTAGTTGTACCAGTGGTAGGCTTGAAGAATC
229E-94	GAGCTGTTTTGTTTTGTACGCCCACTAAGAAGGCG
229E-95	TCCTTATGGTACTTGTCTAAATTGTAACGCACCTC
229E-96	ATGTGTACAATTAGGCAGTTACAAGGTACCATAATATTTG
229E-97	CAACAAAAACCAGAACCTGTTAACCCTGTTTCTTTTGTT
229E-98	TAAACCAGTCTGCTCATCAATTTTTCGTGGTGCTG
229E-99	TCTTGTGGTCATTACCAGACTAACATCTATTCACAAAATT
229E-100	TGTGTGGATGGTTTTGGTGTTAACAAGATTCAGCC
229E-101	GGACAAATGATGCACTTAATACTATTTGTATTAAGGATGC
229E-102	ATTATAATGCAAAAGATGAAATATCTGTTACACCAATTAA
229E-103	ACACAGTTGATACAATACCTAAGGAAGAATTTGTTGTTAA
229E-104	AGAAGTTGAACGCCTTCCTCGTTCATGGCAATGTA
229E-105	TTTCTACCAAGGTGATGTTGATACCGTTGTTAATGGT
229E-106	TGACTTTGACTTTATTGTAAATGCTGCTAATGAGAACCTT
229E-107	TCATGGTGGGGGACTTGCCAAAGCTTTAGATGTGT
229E-108	ACTAAAGGTAAACTTCAACGTTTATCCAAAGAACACATTG
229E-109	TTAGCGGGTAAAGTAAGAGTTGGTACAGGAGTTAT
229E-110	TTGAGTGTGATAGCCTTAGAATTTTTAATGTTGTTGGTCC
229E-111	GCAAGGGTAAACATGAACGTGATTTACTCGTAAAAG
229E-112	TACAACACTATTAATAACGAACAAGGCACACCTTTAACAC
229E-113	ATTTTGAGTTGTGGTATTTTTGGTGTCAAACTCGAAACTT
229E-114	TTGGAAGTTTTGCTTGATGTTTGTAATACAAAAGAAGTTA
229E-115	GTTTTTGTTTATACAGACACAGAAGTTTGTAAGGTTAAGG
229E-116	TTTGTGTCTGGTTTAGTGAATGTTCAAAAAGTTGCACAAC
229E-117	AAAATAGAACAAAAACCAGTGTCCTTAATTAAAGTTGCAC
229E-118	AAGCCTTACAGGGTAGATGGTAAATTTAGTTACTTTACAG
229E-119	GACTTGTTGTGTGTCGCTGATGACAAACCCATTGT
229E-120	TGTTTACTGACTCTATGCTTACTTTGGATGACCGT
229E-121	TTTGGCTCTAGACAATGCACTTAGTGGTGTGCTTA
229E-122	GCTGCTATTAAGGATTGTGTTGACATAAATAAAGCTATAC
229E-123	TCTGGTAATCTTATTAAGTTTGACATAGATTCTGTTGTTG
229E-124	TACATGTGTGTTGTGCCATCCGAAAAGGACAAACA
229E-125	TAGATAATAATGTTCAACGATGCACACGTAAGTTGAATAG
229E-126	TTATGTGTGATATMGTTTGTACTATACCAGCTGACTACAT
229E-127	TGCCATTGGTGTTGTCTAGTTTGACTTGTAATGTTTCTTT
229E-128	TAGGTGAACTTAAAGCTGCTGAAGCTAAAGTTATAACTAT
229E-129	AGGTGACAGAGGATGGTGTTAATGTTCATGATGTG
229E-130	CGTGACAACAGATAAGTCATTTGAACAACAAGTTGGT
229E-131	TATTGCTGACAAGGACAAAGATCTTTCTGGTGCAG
229E-132	CCCAGTGATCTTAACACATCTGAATTGCTTACTAAAG
229E-133	ATAGATGTTGATTGGGTCGAATTTTATGGCTTTAAAGATG
229E-134	GTTACTTTTGCAACAGTTGATCATAGTGCTTTTGCCTAT
229E-135	AAGTGCTGTTGTTAATGGTATTAGAGTGTTAAAAACCAGT
229E-136	TAATAATTGTTGGGTGAATGCTGTTTGTATTGCACTACAG
229E-137	TTTGAAACCTCATTTTATTTCACAGGGTCTTGATGCTG
229E-138	TGGAATAAATTTGTTTTAGGCGATGTTGAAATTTTTGTTG
229E-139	TTTGTTTACTATGTTGCAAGACTAGTGAAAGGTGACAAG
229E-140	TGATGCTGAAGACACTTTGAATAAGTTGTCTAAGTATCTT
229E-141	TAATGAAGCTCAAGTTCAATTAGAACATTATAGTTCTTGT
229E-142	TGAATGTGATGCTAAATTTAAAAACTCTGTTACATCTATC
229E-143	TTCTGCTATAGTTTGTGCTAGTGTCAAACGTGATG
229E-144	GTGCAAGTTGGTTATTGTGTCCATGGTATTAAGTACTATT
229E-145	CGTGTTAAAAGTGTTAGAGGTAGAGCTATTATAGTCAGT
229E-146	CGAACAGCTTGAACCGTGTGTTCAGTCTAGACTTT
229E-147	AGTGGTGTTGCTTATACTGCTTTTTCTGGACCTGT
229E-148	ATAAAGGTCATTATACTGTTTATGACACTGCAAAGAAATC
229E-149	TGTATGATGGTGATCGTTTTGTTAAACATGATCTTTCTCT
229E-150	TGTCTGTCACATCAGTTGTTATGGTTGGTGATTATGTT
229E-151	ACCTGTTAGTACAGTGAAACCTAAACCAGTCATTTCT
229E-152	ACTTGATGAAAATGCACAGAAGTTCTTTGATTTTGGTGAT
229E-153	TTTGGTTCATAATTTTGTTATTTTTTTCACATGGTTATTG
229E-154	TATGTTTACTTTGTGTAAAACTGCAGTAACTACATGTGAT
229E-155	TAAAATAATGGCCAAAGCACCACAAAGGACGGGTG
229E-156	GTTTTAAAACGTAGTCTTAAATATAACTTAAAAGCGTCAG
229E-157	GCTGTTCTTAAATCTAAGTGGTGGCTGCTTGCTAA
229E-158	TTACGAAACTACTGTTACTTATATATACATTGTATTCAGT
229E-159	TTTTGTTTTGTGTACGTTTTGGACCGTTTGAGTTTTGTAG
229E-160	AGACTGTTAATGGTTATGCTAAGTCAAACTTTGTCAAGGA
229E-161	ATTACTGTGATGGTTCATTGGGCTGCAAGATGTGT
229E-162	TTTTGGTTATCAAGAGCTAAGTCAATTTAGCCATTTGGAT
229E-163	TGTGTGGAAGCATATAACAGACCCTTTGTTTAGTAATATA
229E-164	ACCTTTCATTGTTATGGTTTTGCTGCTTATATTTGGTGAC
229E-165	TTATTTGAGATGCTTCTTGCTGTATTTTGTTGCTCAGATG
229E-166	AAGCACAGTTGGTGTTTTTCTAGGTTATAAGGAAACAAAT
229E-167	GTTCTTGCACTTTATTCCATTTGATGTTATTTGTGATGAA
229E-168	GTTTGTCACTGTTATTGTTATTAAGGTTATTTCTTTTGTC
229E-169	ACATGTGCTTTTTGGTTGTGAAAACCCAGATTGCATT
229E-170	GTGTTCTAAGAGTGCTAGACTTAAGAGATTCCCTG
229E-171	AACACAATTGTTAATGGTGTGCAACGTTTATTTTATGTTA
229E-172	GCAAATGGTGGTAGTAAGTTTTGTAAGAAACATAGATTTT
229E-173	TGTGTTGACTGTGACTCTTATGGTTATGGCAGCAC
229E-174	TTATAACACCCGAAGTTTCTAGAGAACTTGGTAACATTAC
229E-175	AAACAAATGTGCAACCAACAGGTCCAGCGTATGTC
229E-176	GATTGACAAAGTGGAGTTTGAAAATGGTTTTTACAGGTTG
229E-177	TTCCGGTGAAACATTTTGGCGTTACAACTTTGATATAACT
229E-178	AAGCAAGTATTCTTGCAAAGAGGTTTTTAAAAATTGTAAT
229E-179	TTTGGATGATTTCATCGTGTTTAACAATAATGGGACCAAT
229E-180	AACGCAGGTTAAAAATGCTAGTGTTTACTTTTCACAGTTG
229E-181	GTGTAGGCCCATTAAATTAGTTGACAGTGAACTTTTGT
229E-182	ACTTTGTCAGTTGATTTTAATGGTGTCTTACACAAGGCAT
229E-183	ATCGATGTACTACGTAATAGCTTTGGTAAAGATCTTAATG
229E-184	AATATGTCTTTAGCCGATTGCAAGAGTGCTTTAGG
229E-185	TGTCTATTAGTGATCATGAATTTACTAGTGCTATTTCTAA
229E-186	CACATCGTTGTGACGTGTTGTTATCTGATTTGTCATTTAA
229E-187	ACTTTGTCAGTTCGTATGCTAAACCTGAGGAAAAATTATC
229E-188	CTTATGACTTGGCGTGTTGTATGCGTGCAGGTGCT
229E-189	GGTTGTTAATGCCAATGTTCTGACAAAGGACCAAA
229E-190	CCTATTGTTTGGCATGCAAAGGATTTTAACAGTCTTTCT
229E-191	TGAAGGTCGTAAGTATATTGTAAAAACTAGCAAAGCTAAG
229E-192	TTTGACTTTCTTGTTGACAATTAATGAAAACCAAGCTGTT
229E-193	GCAAATACCTGCAACTAGCATTGTTGCTAAGCAAG
229E-194	GCTGGTGATGCTGGTCATTCATTAACATGGCTGTG
229E-195	TACTGTGTGGTCTTGTGTGTTTGATTCAATTCTATTTGTG
229E-196	TTTTCATGCCCTATTTTATGCACGATGTAGTGAGTAGTTT
229E-197	AGGGTTATGATTTTAAGTATATAGAAAATGGTCAGTTGAA
229E-198	ATTTTGAAGCGCCACTTAAATGTGTCAGAAACGTTTTTGA
229E-199	ACTTTGAGGACTGGCATTATGCTAAGTTTGGCTTC
229E-200	ACCTTTAAACAAGCAAAGCTGTCCTATTGTAGTCG
229E-201	GTTTCTGAAATTGTTAATACTGTCGCTGGCATTCCAT
229E-202	AATGTGTATCTTGTTGGTAAAACTTTAATTTTTACACTAC
229E-203	GCTGCTTTTGGTAATGCTGGTGTTTGTTATGACATTTTT
229E-204	AGTCACAACACCTGAAAAGTGCATTTTTACTTCTGCTT
229E-205	ACTAGATTAGAAGGTTTGGGTGGTAACAATGTTTATTGTT
229E-206	AACACAGAGCTTATGGAAGGTTCTTTGCCATACAG
229E-207	CAATACAAGCTAATGCATATTATAAATATGATAATGGCAA
229E-208	TTATTAAGTTGCCAGAAGTTATTGCACAAGGCTTTGG
229E-209	TTAGAACAGTACGTACTATTGCTACCAAATACTGCC
229E-210	GTAGGTGAATGTGTTGACTCCAATGCAGGTGTGTG
229E-211	TTGGCTTTGACAAGTGGTTTGTTAATGATGGACGT
229E-212	TGGCAATGGTTACGTTTGTGGTACTGGTTTGTGGA
229E-213	CTTGTATTTAACATACTTTCCATGTTCTCATCTTCATTCT
229E-214	GTTGCTGCAATGTCAGGTCAAATTTTACTTAATTGTGCAT
229E-215	GGTGCTTTTGCTATCTTTTGTTGTTTTCTTGTGACAAAGT
229E-216	AGACGCATGTTTGGTGACCTTTCTGTAGGTGTTTG
229E-217	CTGTTGTTGTTGCTGTTTTGCTTAACAATGTCTCTTACAT
229E-218	TAACTCAGAATCTAGTAACAATGATTGCTTATGCCATATT
229E-219	ATTTCTTTGCTACTAGAAGCTTACGCTATGCATGGATTT
229E-220	TGTGCTGCATATTTAATTGCGTATATTTCTTTTGCTCCAT
229E-221	TGGTTGTGTGCTTGGTACTTTCTTGCTATGTTGAC
229E-222	GTTTGTTACCTAGTTTGCTGAAGCTTAAAGTTTCGACAAA
229E-223	TTTTCGAAGGTGACAAATTTGTAGGTACATTTGAAAGTGC
229E-224	CTGCAGGAACATTTGTCATTGACATTCGTTCTTATGA
229E-225	AACTTGCTAATAGCATCTCTCCAGAAAAGTTGAAAAGTTA
229E-226	CTGCTAGCTATAATAGATACAAGTACTATAGTGGTAATGC
229E-227	ATGAAGCTGATTACCGTTGTGCTTGTTATGCCTATTTA
229E-228	AAAAGCAATGTTGGACTTTTCGCGTGATCATAATGACAT
229E-229	TGTACACACCTCCGACTGTCAGTTATGGTTCTACA
229E-230	ACAGGCTGGTTTGCGCAAAATGGCACAACCATCTG
229E-231	TTTGTGGAAAAATGTGTTGTCCGTGTCTGCTATGG
229E-232	ACACTGTGTTGAATGGGTTGTGGCTTGGTGATATT
229E-233	TTATTGCCCACGTCATGTTATCGCATCTAACACAA
229E-234	TCTGCTATAGATTATGATCACGAATATAGTATTATGCGGT
229E-235	CATAATTTCTCTATAATATCTGGTACAGCATTTCTTGGTG
229E-236	GTAGGTGCTACTATGCATGGAGTAACTCTTAAAATTAAG
229E-237	TTCACAGACTAACATGCACACACCTAGACACTCTT
229E-238	AGAACACTAAAATCTGGTGAAGGTTTTAACATCTTAGCAT
229E-239	TATGATGGTTGTGCTCAGGGTGTTTTTGGTGTGAA
229E-240	TGAGAACTAATTGGACTATCCGTGGTTCATTTATTAATGG
229E-241	CGTGTGGTTCTCCTGGCTACAATCTTAAAAATGGC
229E-242	GGTGGAATTTGTTTATATGCATCAAATTGAACTCGGAAGT
229E-243	TAGTCATGTAGGTTCTAGCTTTGATGGTGTTATGTATG
229E-244	GGTTTTGAAGACCAACCTAATCTTCAAGTTGAATCTG
229E-245	AACCAGATGTTAACAGTTAATGTGGTTGCATTTCTTTATG
229E-246	GCTATATTGAATGGTTGCACATGGTGGCTTAAAGG
229E-247	ATAAATTGTCTGTGGAGCATTATAATGAGTGGGCACA
229E-248	CTAATGGTTTCACAGTTATGAATGGTGAAGACGCTTTTT
229E-249	ATTCTTGCTGCTAAAACTGGTGTCTGTGTGGAAAG
229E-250	TACTTCATGCTATTCAAGTTTTGAATAATGGATTTGGTGG
229E-251	AACAAATTTTGGGTTATTCTAGTCTCAATGATGAGTTCAG
229E-252	TTAATGAAGTTGTCAAACAAATGTTTGGTGTTAACCTGCA
229E-253	GTGGTAAAACCACTAGTATGTTTAAATCCATAAGCTTGTT
229E-254	CTGGTTTCTTTGTCATGTTCTGGGCTGAATTATTTGTTTA
229E-255	CCACCACTATTTGGGTTAACCCTGGTTTTCTTACT
229E-256	TTTTATGATTTTGCTTGTTGCTTTGTCACTCTGTCTTACA
229E-257	TGTTATTAAACATAAGGTTTTGTTTTTGCAAGTGTTTTTG
229E-258	GCCTTCAATTATTGTGGCTGCTATTCAAAACTGTG
229E-259	TGGGACTACCATATTACAAAGGTGTTGGCAGAGAA
229E-260	TTGATTATAATGTTTCTGTTATGCAAATGGACATCCAGGG
229E-261	TTGTTAACATTTTTATTTGTCTTTTTGTTGCACTGTTGCA
229E-262	CTTGGCGCTTTGCTAAAGAGCGCTGTACACATTGG
229E-263	CACTTATTTGTTCTCACTCATTGCTGTTTTATACACTGCA
229E-264	GTATAGTTATGACTACGTTAGTTTGCTGGTTATGCTACTT
229E-265	TGCAATTTCTAATGAATGGTATATTGGTGCTATCATTTTT
229E-266	AATTTGTCGTTTTGGTGTTGCATTTTTACCAGTGGAATAC
229E-267	GTCTTACTTTGATGGTGTTAAAACTGTGCTGTTGTTTTAC
229E-268	GTTGTTAGGCTTTGTTAGCTGTATGTACTATGGTTTGTT
229E-269	ACTGGATTAACAGGTTCTGTAAGTGCACATTAGGT
229E-270	TTATGATTTCTGTGTTAGTCCAGCCGAATTTAAGTATATG
229E-271	TGCTAATGGTTTGAATGCACCAAATGGCCCTTTTG
229E-272	GCACTCTTTCTGTCTTTTAAACTAATGGGTATTGGTG
229E-273	CCTAGAACCATTAAAGTCTCTACTGTACAGTCTAAATTGA
229E-274	GATCTTAAGTGCACAAACGTCGTTCTAATGGGCAT
229E-275	TGTCTAACATGAACATAGCTTCTAATTCAAAGGAGTGG
229E-276	ATATTGTGTTGAAATGCACAATAAAATAAATTTGTGTGAC
229E-277	CCCTGAAACTGCTCAAGAGTTATTGCTGGCGTTGT
229E-278	GCCTTTTTCTTGTCTAAGCATAGTGATTTTGGTCTTG
229E-279	GATCTTGTCGATTCTTATTTTGAGAACGACTCCATTTTG
229E-280	AAGTGTTGCATCTTCTTTTGTTGGTATGCCATCTTTTGTT
229E-281	ATATGAAACAGCAAGACAAGAGTATGAAAATGCTGTTGCA
229E-282	TGGTTCCTCACCACAAATAATCAAACAATTGAAGAAGG
229E-283	ATGAATGTTGCAAAAGCTGAGTTTGACAGGGAGTC
229E-284	CTGTTCAAAAGAAAATTAACAGAATGGCTGAACAAGCTG
229E-285	GCAGCTATGTACAAAGAAGCACGTGCTGTTAATAG
229E-286	AATCAAAAGTTGTAAGTGCAATGCATAGTTTACTCTTTGG
229E-287	TGCTCCGACGTTTGGACATGTCTAGTGTTGACAAT
229E-288	CCTTAATATGGCACGTAATGGTGTTGTCCCTCTTT
229E-289	GTTATCCCTGCTACTTCTGCAGCCAGGCTCGTCGT
229E-290	TAGTGCCAGATCATGATTCATTTGTGAAAATGATGGTAGA
229E-291	GTTTTGTGCACTACGCTGGTGTTGTTTGGATATTA
229E-292	GGAAGTTAAGGATAATGACGGTAAGAATGTGCATCTTAAA
229E-293	TGTTACAAAGGAAAACCAGGAAATACTTGTTTGGCCT
229E-294	GATTTTGACTTGTGAACGTGTCGTTAAATTGCAGAACAAT
229E-295	AATAATGCCAGGCAAGATGAAGGTCAAGGCCACCA
229E-296	GGTGAAGGTGATGGAGGCATTATTAGTGAAGGTAA
229E-297	CTCTATACAACAATGAAGGTGGACGTGCATTTATGTAT
229E-298	ATATGTGACTACGAAGCCTGGCATGAAGTATGTTAAAT
229E-299	GAACATGACTCTGGTGTGGTTACAGTTGAATTGGA
229E-300	CACCTTGCAGATTTGTTATAGACACACCTACTGGA
229E-301	CCAAATTAAGTATCTTTATTTTGTTAAGAATCTTAACAAT
229E-302	AAGGAGAGGTGCTGTTTTGGGTTACATTGGTGCCA
229E-303	GTGAGGTTGCAAGCTGGCAAACAGACTGAGTTTGT
229E-304	CAAACTCCCATTTATTAACACATTGTGCTTTTGCTGTTGA
229E-305	CAGCTGCAGCCTACCTTGATGCTGTTAAACAAGGC
229E-306	AAAACCTGTTGGCAATTGTGTAAAGATGTTGACTAATGGT
229E-307	TGGTAGTGGTCAGGCTATTACTAGTACCATTGATT
229E-308	AACACCACGCAGGACACATATGGTGGCGCGTCTGT
229E-309	GTATTTATTGCAGAGCACATGTTGCACATCCAACC
229E-310	GGACGGTTTTTGTCAGTATAAAGGTAAGTGGGTAC
229E-311	GTGCCTATAGGTACAAATGACCCTATAAGATTTTGTCTT
229E-312	AAATACTGTTTGTAAAGTTTGTGGTTGTTGGCTTAATCAT
229E-313	CTGTACATGTGACCGGACTGCTATCCAAAGTTTTG
229E-314	AGCAGTTATTTAAACGAGTCAGGGGCTCTAGTGCC
229E-315	TCGACTAGAGCCCTGTAATGGTACAGACATAGATT
229E-316	TGTGTCCGTGCATTTGACGTTTACAATAAAGATGC
229E-317	CTTTTATCGGAAAAAATCTGAAGTCCAATTGTGTGCG
229E-318	TCAAGAATGTAGATAAGGATGACGCGTTCTATATTGTTAA
229E-319	GTTGCATTAAGTCAGTTATGGACCACGAGCAGTCC
229E-320	GTATAACTTACTTAAAGGCTGTAATGCTGTTGCTAAGCAT
229E-321	TTTCTTTACTTGGCATGAGGGCAGAACCATTTATG
229E-322	AATGTTAGTAGACAGGATCTTACTAAATACACCATGATGG
229E-323	TTGTGCTTCGCTCTGCGTAACTTTGATGAAAAAGATT
229E-324	GGAGTTTTTAAGGAGATATTGGTTCTTACTGGTTGTTGTA
229E-325	ACTGATTACTTTGAAATGAAGAATTGGTTTGACCCCATAG
229E-326	AATGAGGACATACACCGTGTGTATGCTGCTTTAGG
229E-327	AGGTAGTCGCAAATGCAATGCTTAAGTGTGTTGCT
229E-328	TTGCGACGAAATGGTGCTCAAAGGAGTTGTTGGTG
229E-329	TTGACCTTAGACAACCAAGATCTTAATGGGAATTTCTATG
229E-330	TTCGGTGATTTTGTATTGTGTCCTCCTGGAATGGG
229E-331	TACCCTACTGCACGTCATACTATGCTTATATGATG
229E-332	TGTTATGGGTATGACTAATTGTTTAGCTAGTGAGTGCTTT
229E-333	GAAAAGTGACATCTTTGGTCAAGACTTCAAAACTTTTGAT
229E-334	GTTGAAATATGATTTCACAGAACATAAGGAGGTTTTGTTT
229E-335	CAAGTACTTTAAGTATTGGGGACAGGATTATCATCCT
229E-336	TTGTGTTGATTGCCATGACGAGATGTGTATTTTGCATT
229E-337	TCAAATTTTAACACACTCTTCGCAACCACAATTCCAAACA
229E-338	GCTTTTGGACCTCTGTGCAGAAAAGTGTTTATTGAT
229E-339	TGTACCCGTAGTTGCTACTGCTGGTTACCACTTTA
229E-340	CAATTAGGACTTGTGTGGAACAAAGATGTTAACACC
229E-341	TTCTACCAGACTTACTATTACTGAACTCTTACAGTTTGTG
229E-342	AGATCCAACGCTTATAGTTGCGTCATCGCCTGCCT
229E-343	GTGGACAAACGCACTGTTTGTTTTTCTGTCGCTGC
229E-344	TGAGTACAGGATTAACATCCCAAACAGTAAAACCTG
229E-345	CATTTTAATAAGGAGTTTTATGACTTCTTACGTTCTCAAG
229E-346	TTTTTCGATGAGGGTTCAGAATTAACATTGAAGCATTTCT
229E-347	TTTACACAAAAGGGTGATGCTGCAATTAAAGATTTTGATT
229E-348	TATCGTTACAACAGACCTACCATTCTGGATATTGGA
229E-349	AGCTCGCGTAGCATATCAAGTGGCAGCTCGCTATT
229E-350	GACTGTTACGAGGGTGGCTGTATTACATCTAGAGA
229E-351	TTGTTGTTACAAACCTTAATAAAAGCGCTGGTTGGC
229E-352	CTTAATAAGTTTGGTAAAGCTGGTTTATATTATGAGTCTA
229E-353	AGTTATGAGGAACAAGATGCTATTTTTTTATTAACAAAGC
229E-354	AATATTCTCCCTACTATGACTCAGTTAAATCTTAAATATG
229E-355	ATATCTGGTAAGGAACGTGCACGTACAGTGGGTGG
229E-356	TCTCTTTATTAGCTACTATGACTACACGACAGTTTCATCA
229E-357	AATGTCTAAAATCCATAGTAGCTACCAGAAATGCCACT
229E-358	TGTTATCGGCACTACCAAGTTTTATGGCGGTTGGG
229E-359	AATATGTTAAAGAACCTGATGGCCGATGTTGACGAT
229E-360	TAAATTGATGGGATGGGACTATCCTAAGTGCGATA
229E-361	GCTATGCCCTCAATGATTCGTATGTTGTCGGCTAT
229E-362	TTTTAGGTTCTAAGCATGTCACATGTTGTACGGCTA
229E-363	GATAAATTTTATAGACTTAGTAATGAGCTTGCTCAAGTTT
229E-364	ACCGAGGTTGTTTATTCAAATGGTGGGTTTTATTTTAAAC
229E-365	GGTGGTACAACTTCTGGTGATGCAACTACAGCCTA
229E-366	CCAATTCTGTCTTTAATATATTTCAGGCTGTAAGTTCTAA
229E-367	TTAATTGCGTTTTGAGCGTTAACTCGTCAAATTGCAATAA
229E-368	TTAATGTTAAGAASTTACAGAGACAACTCTATGATAATTG
229E-369	ATAGAAATAGTAATGTTGATGAATCTTTTGTGGATGACTT
229E-370	ATGGTTATTTGCAAAAGCATTTTTCTATGATGATTCTTTC
229E-371	ATGATGGTGTTGTGTGCTACAATAAAACTTATGCTGAACT
229E-372	GTTACATTGCTGATATTAGTGCTTTTAAAGCCACTTTGTA
229E-373	ATCAGAATGGTGTGTTTATGAGTACAGCTAAGTGTTG
229E-374	CTGAGGAAGATCTTTCTATAGGACCTCATGAATTTTG
229E-375	CACAGCACACTATGCAGATTGTAGATGAAAATGGTAA
229E-376	ATTATCTACCATATCCAGATCCTAGCCGTATTATTTCTG
229E-377	GGTGTTTTTGTGGATGACGTCACTAAGACTGATGC
229E-378	TCATTCTTTTGGAACGCTATGTTTCTCTGGCTATAGAT
229E-379	ATACCCATTGTCTAAGCATCCTAAACCTGAGTACA
229E-380	AAGGTGTTTTACGCATTGTTAGATTGGGTTAAACATCTCA
229E-381	AAGACTCTTAACGAAGGTGTTTTGGAGTCTTTTTCTGTTA
229E-382	CTTTTAGATGAACATGAGTCTAAGTTTTGGGATGAAAGCT
229E-383	TATGCTAGTATGTATGAGAAGTCTACAGTATTACAAGCTG
229E-384	GGTCTTTGTGTAGTATGTGGCTCTCAAACAGTTCT
229E-385	GATGCGGTGATTGTTTACGCAGACCTATGTTGTGC
229E-386	TAAGTGCGCCTATGATCATGTGTTTGGCACTGATC
229E-387	AAGTTCATTTTAGCTATTACACCATATGTTTGTAACACAT
229E-388	GGCTGCAACGTAACTGACGTTACAAAACTGTATCT
229E-389	GAGGTTTGAATTATTACTGTGTAGACCACAAACCACAT
229E-390	TTCATTCCCACTGTGTTCAGCTGGTAATGTCTTTG
229E-391	TTGTACAAAAGTTCTGCTTTGGGTTCCATGGACATT
229E-392	TGTCTTTAACAAACTTTCTACCTCTGATTGGTCTGACATT
229E-393	CGACTACAAGCTGGCTAATGATGCAAAAGAGTCAC
229E-394	AGGTTGTTTGCAGCTGAAACGGTCAAGGCTAAAGA
229E-395	AAAGTGTTAAGTCATCATACGCTTATGCTACCCTAAAG
229E-396	GATTGTAGGTCCTAAGGAACTTTTGCTTTTATGGGAAA
229E-397	GGAAAAGCCAAACCACCGTTAAACCGTAATTCTGT
229E-398	TTACATGCTTCCAAATTACAAAAGACTCCAAGTTTCAAGT
229E-399	GTGAGTTTGTGTTTGAGAAAGTAGATTATGGTTCTGATAC
229E-400	TTACTTACAAATCCACTGCTACTACTAAGTTAGTACCAG
229E-401	ATGTTATTTATTTTGACTTCTCATAATGTTGCTCCACTTA
229E-402	GCGCCAACAATGGCAAACCAGGAGAAATATTCCAC
229E-403	TTTACAAGTTGCACCCATCATTTAATGTTAGTGATGCTTA
229E-404	CAAATCTTGTACCTTATTACCAACTTATTGGCAAACAGC
229E-405	ATCACCACAATACAGGGTCCTCCTGGTAGTGGAAA
229E-406	CGCATTGCTCTATTGGTATTGGTGTGTATTACCCT
229E-407	AGCGAGGATCGTGTTCACTGCTTGTTCTCACGCTG
229E-408	GTTGATTCGCTTTGTGTAAAAGCTGTCACAGCCTA
229E-409	GTGTTGATAAGTGTACACGTATTATTCCTGCACGT
229E-410	CAGAGTTGAGTGTTATAGTGGTTTTAAACCTAACAACACT
229E-411	TGCACAATACGTGTTTAGTACTGTTAATGCGTTACCT
229E-412	AGTTAATGCAGACATTGTTGTCGTGGATGAGGTGT
229E-413	ATGTGCACTAACTATGACTTGTCTGTGATTAACCAG
229E-414	TATATCATATAAACACATTGTATATGTTGGTGATCCTCAA
229E-415	GCTTCCAGCTCCTAGAGTTCTTATCTCTAAAGGTG
229E-416	ATGGAACCAATTGACTATAATGTTGTGACACAACGTATGT
229E-417	GCTATAGGACCCGATGTCTTTTTACACAAGTGTTA
229E-418	GATGTCCTGCTGAAATAGTTAACACTGTTTCAGAG
229E-419	TGTTTATGAAAACAAGTTTGTACCTGTCAAAGAAGCTAGT
229E-420	GCAGTGCTTCAAAATCTTTGAACGCGGTAGTGTTC
229E-421	GTAGACAATGGCTCTAGTATAAATAGGCGTCAACTT
229E-422	TGTTGTTAAGCGATTTATACATAAAAACTCCACATGGAGC
229E-423	GGCTGTGTTTATTTCACCTTACAATAGTCAAAATTATGTA
229E-424	TGCCAGGCTTTTAGGTTTACAAACTCAGACAGTGG
229E-425	TCTGCTCAAGGTAGTGAGTATGACTATGTTATATTCG
229E-426	CAGACATCAGATACTGCTCATGCCTGTAATGCCAA
229E-427	GTTTTAACGTTGCCATTACTAGAGCAAAGAAAGGTATTTT
229E-428	GTATTATGTCTGACAGAACTTTGTTTGATGCACTTAAGTT
229E-429	TTGAAGTTACTATGACAGATTTACAGTCTGAAAGCAGTTG
229E-430	GTTTGTTTAAGGATTGTGCACGTAACCCTGTTGATTTA
229E-431	ACCAAGTCATGCCACTACTTATTTGTCATTGTCTGATA
229E-432	TTTAAGACTAGTGGTGACTTGGCTGTTCAAATAGGTAA
229E-433	ACAATGTTTGTACCTATGAACATGTGATTTCATATATGGG
229E-434	TCAGGTTTGATGTTAGCATGCCTGGTAGTCATAGT
229E-435	GTTCTGTACTAGAGACTTTGCCATGCGTCATGTCA
229E-436	GGTTGGTTAGGAATGGATGTGGAAGGTGCACATGT
229E-437	CAGGTGACAATGTTGGCACTAATGTACCTCTACAA
229E-438	TGGTTTTTCCAATGGTGTTGATTTTGTAGCTCAACCT
229E-439	AGGTTGTGTTTTAACAAACACTGGCAGTGTTGTAAAAC
229E-440	GTTCGTGCTCGTGCACCTCCTGGAGAACAATTTAC
229E-441	ACATTGTACCTCTGTTACGCAAGGGACAACCTTGG
229E-442	TGTGTTGAGAAAACGTATTGTTCAAATGATAGCAGATTTT
229E-443	TGCTGGCTCATCTGATGTATTGGTGTTTGTGCTTT
229E-444	GCTGGCGGTTTAGAGTTGACCACTATGCGTTATTT
229E-445	TTAAGATTGGAGCTGTTAAACATTGCCAATGTGGTACT
229E-446	TGCAACATGCTACAATTCTGTTAGTAATGACTATTGTTGC
229E-447	TAAACATGCATTGGGCTGTGACTATGTTTATAACCCATAT
229E-448	CATAGATATTCAACAATGGGGTTATGTTGGTTCACTCT
229E-449	AATAATCACCATGCGATTTGTAATGTTCATAGAAATGAAC
229E-450	GTTGCTTCTGGTGATGCTATTATGACTAGATGTTTG
229E-451	TGTGTATGATTGCTTTGTTAAGAATGTGGATTGGTCAATT
229E-452	CTACCCTATGATAGCTAATGAAAATGCCATAAACAAGG
229E-453	GGTCGCACTGTGCAGAGTCATATTATGCGTGCTGC
229E-454	TTAAATTGTACAACCCTAAAGCAATTCATGACATTGGTAA
229E-455	CTAAGGGTATTCGTTGTGCTGTAACTGATGCCAAG
229E-456	GTATTGTTATGACAAGAACCCTATTAATTCTAATGTGAAA
229E-457	ATTGGAGTATGATTACATGACACATGGCCAAATGGAA
229E-458	CTTGTGTTTATTTTGGAATTGTAATGTGGATATGTACCCT
229E-459	ATTCTCAATTGTTTGCAGGTTTGACACACGTACAC
229E-460	TCTACATTGAACCTCGAAGGTGTAAATGGTGGTTC
229E-461	TGTATGTCAATAACCATGCATTTCACACTCCTGCTTAT
229E-462	TAAACGTGCTATGGCTAAATTGAAACCAGCACCGT
229E-463	TTCTACTATGACGACGGTTCATGTGAGGTTGTTCA
229E-464	ATCAAGTTAACTATGTTCCTTTGAGAGCCACTAATTGCAT
229E-465	CCAAGTGTAATATTGGTGGTGCTGTATGTTCTAAG
229E-466	CGCTAATCTCTATAGAGCATATGTTGAGTCATATAATATT
229E-467	TACTCAAGCTGGTTTTAATATTTGGGTTCCTACCAC
229E-468	TTGATTGTTATAATTTGTGGCAGACATTCACAGATGTCAA
229E-469	TACAAGGTTTAGAGAATATTGCTTTTAACGTTGTTAATAA
229E-470	GTTCATTTGTTGGTGCTGACGGTGAATTACCAGTA
229E-471	CATTAGTGGTGATAAAGTGTTCGTACGTGATGGTAA
229E-472	CTGATAATTTAGTCTTTGTTAACAAAACATCACTGCCTAC
229E-473	ATATAGCATTTGAACTTTTTGCTAAGAGGAAGGTTGGTTT
229E-474	CACCACCTCTCAGTATTCTCAAAAACCTTGGTGTT
229E-475	CGCCACATATAAGTTTGTCTTGTGGGATTATGAAG
229E-476	GAGCGTCCCTTGACAAGCTTTACTAAGTCTGTTTG
229E-477	GTTATACAGACTTTGCAGAAGATGTTTGTACTTGTTACGA
229E-478	ATAGTATACAAGGTTCATACGAACGTTTTACTCTCTCAAC
229E-479	ATGCTGTGTTATTCTCTGCTACTGCTGTGAAAACA
229E-480	TGGTAAGAGTTTGCCGGCTATTAAACTGAATTTTGGAAT
229E-481	TTAACGGTAATGCAATTGCTACTGTCAAATCAGAAGATG
229E-482	AACATAAAAAATATTAACTGGTTTGTTTACGTACGCAAAG
229E-483	GGTAAACATGTTGATCATTATGATGGTTTTTATACCCAAG
229E-484	CGTAATTTACAAGACTTTTTGCCTCGCAGCACAAT
229E-485	AAGAAGACTTTTTGAACATGGATATAGGCGTGTTTATTCA
229E-486	AGTATGGTCTAGAGGATTTCAACTTCGAGCACGTT
229E-487	GTATGGTGATGTTTCAAAAACTACTCTAGGCGGTTTA
229E-488	CTTGTTGATTTCACAAGTACGTCTGAGTAAAATGGG
229E-489	TCTTAAAGGCAGAGGAGTTTGTGGCAGCATCTGAC
229E-490	AACACTCAAATGTTGTACTGTGACTTATCTTAATGATCCT
229E-491	TTCTAAGACTGTTTGTACTTACATGGATTTGTTGTTGGAT
229E-492	TTTTGTTTCTTTATTGAAGTCTTTGGATTTGACTGTTGTA
229E-493	CAAGGTTCATGAGGTCATAATTGACAACAAACCATG
229E-494	GATGGATGCTATGGTGTAAAGATAATGCCGTTGCT
229E-495	ATTCTATCCTCAGTTGCAGAGTGCAGAATGGAAAT
229E-496	GGGTATTCTATGCCTGGTATTTATAAGACACAACGTAT
229E-497	GCTTAGAACCATGTAATTTGTATAATTATGGTGCAGGTTT
229E-498	AGTTGCCCAGTGGCATTATGTTCAATGTTGTTAAATACA
229E-499	CAATTGTGTCAATATTTTAACAGTACCACGTTATGTGTTC
229E-500	CATAATATGAGAGTGTTACACTTGGGTGCTGGCTC
229E-501	ATTATGGTGTTGCACCAGGAACTGCTGTTCTTAAAA
229E-502	TGGTTGCCGCACGACGCAATTGTTGTTGACAATGA
229E-503	TTGTTGACTATGTGAGTGATGCTGATTTTAGTGTTACTG
229E-504	GATTGTGCAACCGTTTATTTGGAAGACAAGTTTGACTT
229E-505	TAATTTCTGATATGTACGATGGTAGGACAAAGGCAATTGA
229E-506	GTGAAAATGTTTCAAAAGAAGGATTTTTCACTTACATCAA
229E-507	GTTTCATTTGTGAAAAACTTGCCATCGGAGGTTCAATT
229E-508	TATTAAAGTAACAGAGTATAGCTGGAATAAGAAATTGTAT
229E-509	ACTTGTACAAAGATTTTCTTTTTGGACTATGTTTTGCACT
229E-510	TGTTAATACGTCATCATCAGAAGCCTTTGTTGTCG
229E-511	ATTAACTATCTTGGTGATTTCGCACAAGGACCTTTTATAG
229E-512	GGTAACATAATACATGCAAATTATGTATTTTGGCGTAACT
229E-513	ACTGTTATGAGTTTGTCCTACAACTCTGTTTTAGACCT
229E-514	GTAAATTTAATTGCAAACACAAAGCTACTGTTGTTGTGCA
229E-515	TAAAGGATAGTGATATTAATGACATGGTGCTTAGTCTTGT
229E-516	GGAGTGGTAAGTTGCTTGTAAGGGGTAATGGCAAG
229E-517	TTTGAGTTTTAGTAATCATTTAGTCTCAACTAAATAAAAT
229E-518	TTGTTTTACTTGTTGCATATGCCTTGTTGCATATTGCTG
229E-519	TGTCAAACTACAAATGGGACGAACACTAGTCACGC
229E-520	TTTGCAACGGCTGTGTTGGTCATTCGGAAAATGTA
229E-521	TGCTGTTGAGAGTGGTGGTTATATACCCTCCAACT
229E-522	GCATTTAATAATTGGTTCCTCTTAACTAATACCTCATCTG
229E-523	GTAGATGGTGTTGTGAGGAGTTTTCAGCCTTTGTT
229E-524	TTAATTGCTTATGGTCTGTTTCTGGCTCGCAGGTT
229E-525	TACTGGTTTTGTCTATTTTAATGGTACTGGGAGAGGT
229E-526	TTGTAAAGGTTTTTATTCAAATGCTTCGTCTGATGTCATA
229E-527	TTACAACATCAATTTTGAAGAAAACCTTAGACGTGGAACC
229E-528	TTTGTTTAAAACATCTTATGGTGCTGTTGTGTTTTATTGT
229E-529	CAACAACACTTTGGTTTCAGGTGATGCTCACATAC
229E-530	TCTGGTACAGTTTTGGGCAATTTTTATTGCTTTGTAAATA
229E-531	ACTATTGGCAATGAAACTACGTCTGCTTTTGTGGG
229E-532	CACTACCTAAGACAGTTCGTGAGTTTGTTATTTCAC
229E-533	ACAGGACATTTTTATATTAATGGCTATCGCTATTTCTCTT
229E-534	GGTAATGTAGAAGCCGTTAATTTCAATGTCACTAATGCT
229E-535	TACTGTTGCGTTGGCTTCTTATGCTGACGTTTTGG
229E-536	AATGTGTCACAAACTGCTATTGCTAATATAATTTATTGCA
229E-537	TCTGTTATTAACAGACTGAGATGTGACCAGCTGTC
229E-538	TTGATGTACCAGATGGTTTTTATTCCACAAGCCCTATT
229E-539	ACCCGTTGAGCTACCTGTGTCTATTGTGTCGCTAC
229E-540	GTTTATCACAAACACACGTTTATTGTGTTGTATGTTAACT
229E-541	GAACATCAGCGTGGCCCTGGCAAGTGCTATAACTG
229E-542	GTCCTGCTGTTATTAATATTACACTGGCCAATTTTAATGA
229E-543	CTAAAGGGCCCTTGTGTGTTGACACATCACACTTC
229E-544	ATGTCAAGCTTCCTAGGTGGAGTGCTAGTATTGAC
229E-545	GGGAAATTGCCCTTTTTCTTTTGGCAAAGTTATTAACTTT
229E-546	TAAATTTGGCAGTGTATGTTTTTCGCTAAAGTATATACCC
229E-547	TGGTTGCGCAATGCCTATAATGGCTAATTTGGTTAATTAT
229E-548	ATCTCATAATATAGGCTCATTGTATGTTTCTTGGAGTGAT
229E-549	TGATGTAATTACTGGCGTCCCGAAACCTGTTGAGG
229E-550	GTTAGTTCCTTTATGAATGTTACATTGAATAAATGTACTA
229E-551	TATAACATTYATGATGTATCTGGTGTGGGTGTTATTCGCA
229E-552	AGCAATGACACCTTTCTTAATGGAATTACGTACACATCAA
229E-553	TCAGGTAACCTTCTGGGTTTTAAAGATGTTACTAATGG
229E-554	CCATCTACTCTATCACTCCCTGTAACCCACCAGAT
229E-555	GCTTGTTGTTTATCAGCAAGCTGTTGTTGGTGCTA
229E-556	TTGTCTGAAAACTTTACTAGTTACGGCTTTTCTAATGTTG
229E-557	GAAATGCCAAAATTTTTCTATGCGTCCAATGGCACTTATA
229E-558	TGCACAGACGCTGTTTTAACTTATTCTAGTTTTGGC
229E-559	TTGTGCAGATGGTTCTATAATTGCTGTTCAACCAC
229E-560	AATGTTTCATATGATAGTGTTTCAGCTATTGTCACAGCTA
229E-561	TTGTCTATACCCTCCAATTGGACCACTTCTGTCCA
229E-562	TTGAGTATTTACAAATTACAAGTACACCTATCGTAGTTGA
229E-563	GCTCCACTTATGTTTGCAATGGTAATGTGCGCTGT
229E-564	TGAATTGCTTAAGCAGTACACTTCTGCTTGTAAAACTATT
229E-565	AGACGCCTTAAGAAATAGCGCCATGCTGGAGTCTG
229E-566	GATGTTAGTGAGATGCTCACTTTTGACAAGAAAGC
229E-567	TTACACTTGCTAATGTTAGTAGTTTTGGTGACTACAACCT
229E-568	GCAGTGTTATACCTAGCTTGCCCAGAAGTGGTAGT
229E-569	AGTGGCTGGTCGCAGTGCCATAGAAGACATACTTT
229E-570	AGCAAACTTGTTACGTCTGGACTTGGCACTGTAGA
229E-571	CAGACTACAAAAAGTGTACTAAGGGTCTTTCCATTG
229E-572	GACTTGGCTTGTGCCCAATATTATAATGGCATTATG
229E-573	TTTGCCTGGCGCCGCTGATGCTGAACGTATGGCCA
229E-574	TATACAGGTTCTTTAATTGGTGGAATTGCTTTAGGAGGT
229E-575	TACATCAGCCGCTTCAATACCATTTTCATTAGCAATTCA
229E-576	CACGTTTAAATTATGTTGCATTGCAGACTGATGTTTTACA
229E-577	AAAATCAGAGAATTCTTGCTGCATCTTTTAATAAAGCAAT
229E-578	CCAACATAGTAGATGCCTTTACTGGTGTTAATGATG
229E-579	ATTACACAAACTTCACAAGCTCTACAAACAGTTGCTACT
229E-580	ACTTAATAAGATCCAGGATGTTGTTAATCAACAAGGCAAC
229E-581	ATTGAACCATTTAACTTCTCAGTTGAGGCAGAATTTTCAA
229E-582	CATTTCTAGCTCTATTCAGGCTATCTATGACAGACTT
229E-583	TATTATTCAGGCTGATCAACAAGTAGATAGGCTGATTACT
229E-584	TAGATTGGCTGCTCTGAATGTATTCGTTTCTCATACATT
229E-585	CTAAGTACACTGAAGTTCGTGCTTCCAGACAGCTT
229E-586	ACAACAAAAAGTGAATGAGTGTGTCAAATCCCAGTCTAA
229E-587	GGTATGGCTTCTGTGGAAATGGCACGCACATTTTC
229E-588	ACTTGTTAATGCTGCTCCTGAGGGGCTTGTTTTTC
229E-589	CATACTGTCTTGCTGCCGACACAATATAAGGATGT
229E-590	AAGCGTGGTCTGGGTTGTGCGTTGATGGTATAAAC
229E-591	TTATGTGTTGAGACAACCTAATCTTGCTCTTTACAAAGAA
229E-592	CAATTATTATAGAATTACATCTCGCATAATGTTTGAACCA
229E-593	TATTCCTACCATAGCAGATTTTGTCCAAATTGAAAATTGC
229E-594	TGTCACATTTGTTAACATTTCTCGCTCTGAGTTGCAAA
229E-595	ATTGTGCCAGAGTATATTGATGTTAATAAGACGCTGCAA
229E-596	ATTAAGTTACAAATTGCCAAATTACACTGTTCCAGACCTA
229E-597	TGTTGAACAGTACAACCAGACTATTTTGAATTTGACCAGT
229E-598	AATTAGCACCCTTGAAAATAAATCTGCGGAGCTTAATTAC
229E-599	TGTTCAAAAACTGCAAACTTTGATCGACAACATAAATAGC
229E-600	ATTAGTTGACTTAAAGTGGCTCAACCGTGTTGAGA
229E-601	TATATCAAGTGGCCTTGGTGGGTGTGGTTGTGCAT
229E-602	CAGTCGTGCTCATCTTTGTGGTGAGTATGTTGCTA
229E-603	ATGTTGTTGTTCTACTGGTTGCTGCGGCTTCTTTA
229E-604	TGTTTTGCATCTTCTATTAGAGGTTGTTGTGAATCAACTA
229E-605	CTTCCTTATTACGACGTTGAAAAGATCCACATACAGTAAT
229E-606	CTCTAGGTTTGTTCACATTGCAATTTGTGTCTGCT
229E-607	TAATCAATCTCTTACCAAGTCGAAAGTTAGTGCTGAAGTT
229E-608	ACGACAGGTTATCCAAGACGTGAAAGATGGCACTG
229E-609	ACCTTCAACTTGCTAGCGTATACACTAATGAGCCT
229E-610	TTGTTGTGTATTTTGCTTTATTTAAAGCAAGATCACACCG
229E-611	GTAGATCTGCTCTTATAGTGTTTAAAATTTTAATCCTTTT
229E-612	TTTATGTGCCATTGCTGTATTGGTCTCAAGCATATATTGA
229E-613	CAACGTTGATTGCTGTAATTTTGCTTGGAAGATTTTTCCA
229E-614	CAGCTTGGCACTGCTGGCTCTACAAGACATGGGAT
229E-615	CATTGTCTTCAATGTAACCACACTTTGCTATGTGCAA
229E-616	TAAGTGTTGGTTTCTTGAAAATAAGGCTCTGAAACCATTC
229E-617	CTGTTTTTACGGAGGGGACCAATTCCTTTACATAG
229E-618	GACAGAATTGTTACTTATCTCTCAACTAACGATTTGTACG
229E-619	GCTCTTAGAGGACGTATTGATAAAGACCTCAGCCT
229E-620	CTAGAAAGGTTGAGTTATATAACGGTGAATGTGTATACTT
229E-621	TTTGTGAACACCCAGCTGTTGGAATAGTCAATACA
229E-622	TTTCAAATTAGAAATCCACTAAGATGTTCCTTAAGCTAGT
229E-623	ATGATCATGCTTTGATTGTTAATGTACTACTCTGGTGTGT
229E-624	TGCTTATAGTGATACTACTAGTGTGTATTACAATAATTAA
229E-625	TAATTAAGCTTTGTTTCACTTGCCATATGTTTTGTAATAG
229E-626	CAGTTTATGGCCCCATTAAAAATGTGTACCATATTTACCA
229E-627	CATATATGCACATAGACCCTTTCCCTAAACGAGTTATT
229E-628	TTTCTAAACTAAACGACAATGTCAAACGACAATTGTACGG
229E-629	GACATTGTCACCCATTTGAAGAATTGGAATTTTGGTTG
229E-630	ATGTTATTCTAACCATATTCATTGTTATTCTTCAGTTTGG
229E-631	ACTATAAATACTCCAGATTGTTTTATGGTTTGAAGATGCT
229E-632	TACTGTGGCTTCTTTGGCCACTTGTACTTGCTTTG
229E-633	AATCTTTGACACCTGGGCTAATTGGGACTCTAATT
229E-634	GCCTTTGTTGCATTTAGCTTCCTTATGGCCGTATC
229E-635	CACTCGTTATGTGGGTGATGTACTTTGCAAATAGTTT
229E-636	GACTTTTCCGACGTGCTCGAACTTTTTGGGCATGG
229E-637	TCCTGAGGTTAATGCAATCACTGTCACAACCGTGT
229E-638	GGACAGACATACTATCAACCCATTCAACAAGCTCC
229E-639	CAGGCATTACTGTGACCTTGTTGAGCGGCGTGCTT
229E-640	CGTTGACGGACATAGATTGGCTTCAGGTGTTCAGG
229E-641	CATAACCTACCTGAATACATGACAGTTGCCGTGCC
229E-642	GCACTACTATAATTTATAGTAGAGTCGGAAGGTCC
229E-643	AAATTCTCAAAATAGCACAGGCTGGGTTTTCTACGTA
229E-644	AGTAAAACACGGTGATTTTTCTGCAGTGAGCTCCC
229E-645	ATGAGCAACATGACAGAAAACGAAAGATTGCTTCATTTTT
229E-646	TAAACTGAACGAAAAGATGGCTACAGTCAAATGGG
229E-647	GATGCATCTGAACCACAACGTGGTCGTCAGGGTAG
229E-648	TACCTTATTCTCTTTATAGCCCTTTGCTTGTTGATAGTGA
229E-649	AACCTTGGAAGGTGATACCTCGTAATTTGGTACCC
229E-650	CAACAAGAAAGACAAAAATAAGCTTATAGGCTATTGGAAT
229E-651	TCAAAAACGTTTCAGAACTAGAAAGGGCAAACGGG
229E-652	GATTTGTCACCCAAGTTACATTTTTATTATCTTGGCACAG
229E-653	CCTCATAAAGATGCAAAATTTAGAGAGCGTGTTGAAG
229E-654	GTTGTCTGGGTTGCTGTTGATGGTGCTAAAACTGA
229E-655	CTACGGGTTACGGTGTTAGGCGCAAGAATTCAGAA
229E-656	AGAGATACCACACTTCAATCAAAAGCTCCCAAATG
229E-657	GTTACTGTTGCTGAAGAACCTGACTCCCGTGCTCC
229E-658	CCCGTTCTCAGTCAAGGTCTCAGAGTCGTAGTCGT
229E-659	TGAATCCAAATCTCAATCTCGGAATCCTTCAAGTGA
229E-660	GAAACCATAACAGTCAGGATGACATCATGAAGGCA
229E-661	CGCTGCGGCTCTTAAATCTTTAGGTTTTGACAAGC
229E-662	CAGGAAAAAGACAAAAAGTCAGCGAAAACGGGTAC
229E-663	CTAAGCCTTCTCGTAATCAGAGTCCTGCTTCTTCT
229E-664	ATCTGCTGCCAAGATTCTTGCTCGTTCTCAGAGTT
229E-665	GAAACAAAAGAACAAAAGCATGAAATGCAAAAGCCACG
229E-666	GGAAAAGACAGCCTAACGATGATGTGACATCTAAT
229E-667	CACACAATGTTTTGGCCCCAGAGACCTTGACCACA
229E-668	TTTGGAAGTGCAGGTGTTGTGGCCAATGGTGTTAA
229E-669	CTAAAGGCTACCCACAATTTGCTGAGCTTGTGCCG
229E-670	TACAGCTGCTATGCTTTTTGATAGTCACATTGTTTCCAAA
229E-671	GTCAGGCAACACTGTGGTCTTGACTTTCACTACTA
229E-672	GTGACTGTGCCCAAAGACCATCCACACTTGGGTAA
229E-673	TTCTTGAGGAATTAAATGCATTCACTAGAGAAATGCAACA
229E-674	AGCCTCTTCTTAACCCTAGTGCACTAGAATTCAAC
229E-675	ATCCCAAACTTCACCTGCAACTGTTGAACCAGTGC
229E-676	GATGAAGTTTCTATTGAAACTGACATAATTGATGAAGTCA
229E-677	TTGAAATTCAGGCTTTAGTTGGAATTTTGCTTTTGCTCTT
229E-678	TGGTACGATCAGAGTTGCTTTTAATTAACATGATCCCTT
229E-679	TTTGGCTTGACAAGGATCTAGTCTTATACACAATGGTAA
229E-680	CTGTGGTAGTAAAGGTATAAGAAATTTGCTACTATGTTAC
229E-681	AACCTAGGTGAACGCTAGTATAACTCATTACAATTGTG
229E-682	GGAGTAATCAAAGATCGCATTGACGAGCCAACAAT
229E-683	AAGAGCCAGTCATTTGTCTTGAGACCTATCTAGTTA
229E-684	AAGGTCTAAAAAGCAACTTTTCTATCTGTAGATAGATAAG
229E-685	AGGTAGTGAATATGACTATGTTATATTCGCACAGACATCA
229E-686	AGTTAGTAACTGCTAATGGAACGGTTTCGATATGGATA
229E-687	TAGCATACTTTCCATATTCTCATCTTCATTCTCTGTTGCT
229E-688	AAGCAACTTATCTATCTACAGATAGAAAAGTTGCTTTTTA
229E-689	TACAAATTGTCGCTAGTGTGCCTGAGAAGTTTTTGAAT
229E-690	TTATCTCACCTTATAATAGTCAAAATTATGTAGCTGCCAG
229E-691	CGCCAACAATRGCRARCCAGGAGAARTATTCWACC
229E-692	TGAACGCTAGTGTAACTCATTACAATTGTGCTGGA
229E-693	AGAAGCCGTTAATTTTAATGTCACTAATGCTGCAACCA
229E-694	CCCTATTCAACCCGTTGAGCTACCTGAGTCTATTG
229E-695	TCGAACATGGGCGTGGCCATGGCAAGTGCTATAAC
229E-696	ACGGCTGTGTTGGCCATTCGGAAAATGTATTTGAT
229E-697	TCGAACATGGGCGTGGCCCTGGCAAGTGTTATAAC
229E-698	TCTATCACTCCTTGTAACCCACCAGATCAGCTTGT
229E-699	AATGGTGTTACTGTTGCTGATGAACCTGACTCTCG
229E-700	ATCAAGAGTTAAGTCAATTTAGTCATTTGGATGTTGTGTG
229E-701	ACGTGTTGCCAATGGTTACGTTGGTGGTACTGGTT
229E-702	AACCATGGACGGTTTTTGTCAGTACAAAGGTAAGT
229E-703	ATGAATACATTTCTTTCCTCTGATCTACGTATGATGGTAC
229E-704	GATTCCATTCTACAAACGCCTTACTCGAGGTTCCG
229E-705	TCGTGTTTGTGTGGAAGCAAAGTTCTGTCTTTGTG
229E-706	GAGATTGAATATGTGCATGGTGATGCTTTGCATACA
229E-707	GCTGGTGCTGGTATTAAGTATTTTTGTGGCATGAC
229E-708	ACTGCAGTCTATAAACCATTGTTTGCTTTTAATGTGAATG
229E-709	AACACATTGGATTAGCGGGTAAAGTAAAAGTTGGTACA
229E-710	CTGTGGTATTTTTGGTATCAAACTCGAAACTTCATTAGAA
229E-711	AATAGAACCAAAACCAGTGTCCGTAATTAAAGTTGCAC
229E-712	CCCATTTTATTTCACAAGGTCTTGATGCTGCGTGG
229E-713	CTACTGTTACTCATATATACATTGTACTCAGTAGTTTTGC
229E-714	TGTCAATGGTGTGCAACGTTCATTTTATGTTAATGCAAAT
229E-715	GTGCGTACTATTGCCACCAAATACTGCCGCGTAGG
229E-716	GATTACCGTTGCGCTTGTTATGCCTATTTAGCAAAA
229E-717	TCTTAGCATGCTATGATGGTTGTGCTCAAGGTGTT
229E-718	GTCAGGCTATTACTTGTACCATTGATTCCAACACTA
229E-719	GGTAAGGAACGCGCACGTACAGTGGGTGGCGTCTC
229E-720	ATCAGAAATGTCTGAAATCCATAGTAGCTACTAGAAATGC
229E-721	AAGAAGTTACAGAGACAACTTTATGATAATTGCTATAGAA
229E-722	GTTGTGTGCTATAATAAAACTTATGCTGGACTTGGTTACA
229E-723	TCGTGTTCACCGCTTGTTCTCACGCTGCTGTTGAT
229E-724	GCTTTTAGGCTTACAAACTCAGACAGTGGATTCTG
229E-725	TACAACCCTAAAGCAATCCATGACATTGGTAATCCTAA
229E-726	GAACCTTGAAGGTGTAAATGGTGGGTCATTGTATG
229E-727	GACTATGTGAGTGACGCTGATTTTAGTGTTACTGG
229E-728	TCAATAATTGGTTCCTTCTAACTAATACCTCATCTGTTGT
229E-729	AGAGGTGATTGTAAAGGTTTTTCCTCAGATGTTTTGTCT
229E-730	TAAACATACGTTTATTGTGTTGTACGTTGACTTCAAACCT
229E-731	GAGTGGCGGTGGCAAGTGCTTTAACTGTTATCCTG
229E-732	ACGTTGCTGTTTATGCCAATGTTGGTAGGTGGAGT
229E-733	GTGGTTGCGCAATGCCTATAGTGGCTAATTGGGCT
229E-734	AATTTGTCTATACCTTCCAATTGGACCACTTCGGT
229E-735	CTTTTTAGCAAACTTGTTACTTCTGGACTTGGCACT
229E-736	GGACGCAGACTACAAAAACTGCACTAAGGGTCTTT
229E-737	CCATGGCAGATTTTGTTCAAATTGAAAATTGCAATGTCAC
229E-738	AATTGCAAACTCTGATTGACAACATAAATAGCACATTAGT
229E-739	ACGGAGGGGATCAATTCCTTTACATAGGCGACAGA
229E-740	TGTTTCTTATTTCTCAACTAACGACTTGTACGTTGCTCTT
229E-741	CAGTCGAGGTCGCAGAGTCGCGGTCGTGGTGAATC
229E-742	ATGAAGTAAACTAAACATGCCACTGTGTTGTTTGAAATTC
229E-743	TATTATCTTTCTTTTGCCTGTTTTTAGAGAGATTTGGCGC
229E-744	TGGTGCCGTAGATGAATACATTGCTTTTCTCTGAT
HKU1-1	GTCTATCAGCTTACGATCTCTTGTCAGATCTCATTAAAT
HKU1-2	AAACTTTTTAAACAAGATTCCCTGTTATCCATGCTCGTGA
HKU1-3	GTGGTTTAATCATAATCTTGTATTTTACTTTCCACACTTT
HKU1-4	ATCTCTCTGCCAGTGACGTGTTGGTTGTCCTCAGC
HKU1-5	CCCTCCCATAGGTCGCAATGATTAAAACCAGCAAA
HKU1-6	CGGTCTCGGCTTCAAGTGGGCGCCAGAATTTCGTT
HKU1-7	CTGCTTCCGGATGCAGCGGAGGAGTTGGCTAGTCC
HKU1-8	TGAAGTCAGATGAGGGTGGGTTATGCCCCTCTACT
HKU1-9	TCAAGCGATGGAAAGTGTTGGATTCGTTTATGATAATCAT
HKU1-10	GAAGATAGATTGTCGCTGCATTCTTGGACAAGAAT
HKU1-11	CATGTGCAGTCAAATCTTATCCGTGATATTTTTGTTCATG
HKU1-12	GATCTACATGTTGTAGAAGTTCTAACTAAAACAGCCGTAA
HKU1-13	TCCGGTACGGCAATTTTAATTAAATCACCTTTGCATAG
HKU1-14	TGGGTGGTTTTCCTAAAGGGTATGTTATGGGCTTG
HKU1-15	CCGTTCATACAAGACTAAACGTTATGTTGTACATCATCTT
HKU1-16	TATGACTACATCTACTACTAATTTTGGTGAAGATTTTTTG
HKU1-17	TTGGATTGTACCTTTTGGTTTTATGCCATCTTATGTTCAC
HKU1-18	ATGGTTTCAATTCTGTAGGTTGTATATTGAAGAGAGTGAT
HKU1-19	AATAATTTCAAATTTTAAATTTGATGATTATGATTTTAGT
HKU1-20	AGAAGATGCTTATGCTGAGGTCCATGCTGAGCCTA
HKU1-21	GGTAAATATTCACAAAAAGCTTATGCTTTACTTAGACAAT
HKU1-22	CGTGGTATTAAACCCGTACTTTTTGTAGACCAGTAT
HKU1-23	TTGTGACTATTCTGGTAAATTAGCAGATTGTCTTCAAGCT
HKU1-24	TGGTCATTATTCTTTGCAAGATATGAGACAAAAGCAGTCT
HKU1-25	ATGGCTTGCCAATTGTGACTTTGATATTGTAGTGG
HKU1-26	TGGCATGTAGTTCGTGATTCACGATTTGTTATGCG
HKU1-27	TGCAGACTATAGCTACTATTTGTGGTATTAAATATGTTGC
HKU1-28	AACCTACAGAAGATGTAGTAGATGGAGATGTAGTTATAC
HKU1-29	GAACCTGTACATTTATTATCTGCTGATGCAATAGTTTTAA
HKU1-30	CTTCCTAGTTTGATGAAAGTTATGACTCATATGGATGATT
HKU1-31	TCTATTAAATCTATATATAATGTTGATTTGTGTGATTGTG
HKU1-32	TTTGTTATGCAGTATGGTTATGTAGATTGTTTTAATGATA
HKU1-33	TGTGATTTTTATGGTTGGGTTTCAGGTAATATGATGGATG
HKU1-34	TTTTCTTGTCCATTGTGTTGTACAGTTTATGATTCTAGCG
HKU1-35	GTTAAAGCCCAATCATCTGGTGTTATTCCTGAAAATC
HKU1-36	GTGTTATTTACTAATAGTACTGATACTGTTAACCATGATT
HKU1-37	TTTAATTTGTATGGTTATTCTGTCACACCATTTGGTTCTT
HKU1-38	ATATATTGGTCGCCGCGTCCTGGATTGTGGATTCC
HKU1-39	TAATTAAATCTTCAGTCAAGTCTTATGATGATTTGGTTTA
HKU1-40	CAGGTGTAGTAGGTTGTAAATCTATTGTTAAAGAAACTGC
HKU1-41	TTATTACTCATGCACTTTACTTAGATTATGTTCAATGTAA
HKU1-42	GTGGTAATCTCGAACAAAATCATATTCTTGGCGTTAATAA
HKU1-43	CTTGGTGTAGGCAACTGTTGCTTAATAGAGGTGAT
HKU1-44	TAATATGCTTCTAAAAAATATTGACTTGTTTGTTAAGCGT
HKU1-45	TGCTGATTTTGCTTGCAAGTTTGCAGTTTGTGGAG
HKU1-46	GGTTTTGTACCTTTTTTACTAGATGGTTTGATTCCCC
HKU1-47	AGTTATTATTTAATTCAGAGTGGTATTTTCTTTACATCTT
HKU1-48	ATGTCTCAATTTTCACAAGAAGTTTCTGATATGTGTTTAA
HKU1-49	ATGTGTATTTTGTTTATGGACAGAGTTTCAGTTGCTACAT
HKU1-50	TATATAGAGCATTATGTTGATAGGTTGGTTACTCAATTTA
HKU1-51	TTATTGGGTACTACACTTGTTAATAAAATGGTTAATTGGT
HKU1-52	AATACCATGTTAGATGCTAGTGCACCTGCTACAGG
HKU1-53	GGCTTCTTTACCAATTATTGAATGGTCTTTTTGTAGTATC
HKU1-54	AAGCCAACTTTAATTTTGTTGCTTTAATACCTGATTATGC
HKU1-55	AAATTTTAGTTAATAAATTTTACACTTTTTTTAAGTTATT
HKU1-56	TAGAGTGTGTTACAGTTGATGTTTTAAAAGATATGCCTGT
HKU1-57	TTAAAACTATTAATGGTTTAGTTTGTATTGTAGGCAATAA
HKU1-58	TTTATAACGTTAGTACAGGGTTAATTCCTGGTTTTGTTTT
HKU1-59	CATGTAATGCACAGGAACAACAAATTTATTTTTTTGAAGG
HKU1-60	TTGCAGAATCTGTTATAGTAGAAGATGATGTTATTGAGAA
HKU1-61	TCAAATCTTCTTTATCATCTTATGAGTATTGTCAACCACC
HKU1-62	AATCTGTAGAAAAAATTTGTATTATAGATAATATGTACAT
HKU1-63	GTAAGTGTGGTGATAAATTTTTCCCTATTGTCATGAATGA
HKU1-64	AAAATATTTGTCTTTTAGATCAGGCTTGGCGTTTTCCATG
HKU1-65	CAGGTAGAAAAGTTAATTTTAACGAGAAACCTGTTGTTAT
HKU1-66	AGATTCCGTCTTTGATGACAGTTAAGGTTATGTTTGATTT
HKU1-67	ATTCTACTTTTGATGATATTTTAGGTAAAGTTTGTTCAGA
HKU1-68	TTGAAGTAGAAAAGGGTGTTACTGTAGATGATTTTGTTGC
HKU1-69	TTGTTTGTGATGCTATAGAGAATGCTTTAAACTCTTGTAA
HKU1-70	AGCATCCAGTGGTTGGTTATCAAGTTCGTGCATTT
HKU1-71	AAATAAACTTAATGAGAATGTTGTTTATTTATTTGATGAG
HKU1-72	TGGTGATGAAGCAATGGCCTCTCGTATGTATTGTA
HKU1-73	TTTGCTATTGAGGATGTTGAAGACGTTATCAGTAGTGAA
HKU1-74	TGTTGAAGATACTATTGATGGTGTTGTTGAAGACACTATT
HKU1-75	GATGTTGTTACTGGTGACAATGACGATGAAGATGTT
HKU1-76	GATGACCAAATTGTTGTTATTGGTGATGATGTAGATGATA
HKU1-77	GACACTATTAATTGTGAAAGTATTTATGAATTTGATACTT
HKU1-78	AAAGCTCTTTTAGTTTTTAATGATGTTTATAATGATGCTT
HKU1-79	TTTGTTAGTTATGGTTCTAGTGTTGAAACAGAAACATATT
HKU1-80	AAAGTTAAGGGTTTATGGTCACCTACTATTACACATACTA
HKU1-81	TGTTGGTTGCGTTCTGTGTTACTTGTAATGCAGAAATTA
HKU1-82	TTTTAAGTTTAAGGATTTAGCTATTGAAAATATGTGGTTA
HKU1-83	TTATAAGGTGGGTTATAATCAAAGTTTTGTTGATTATTTA
HKU1-84	GACCACTATTCCTAAAGCTATTGTTTTGCCTCAAG
HKU1-85	GGTTTTGTAGCTGATTTTGCTTATTGGTTTTTAAACCAGT
HKU1-86	GATATTAATGCGTATGCTAATTGGTGTTGTTTAAAATGTG
HKU1-87	TTTTCTTTTGATTTAAATGGTTTGGATGCTGTGTTTTTTT
HKU1-88	GGAGATATTGTGTCTCATGTTTGTAAGTGTGGATATAATA
HKU1-89	ACTCTAATAGCAGCGGACTTACCTTGTACATTACATTTTT
HKU1-90	TTATTTGATGACAATTTTTGTGCTTTTTGCACCCCTAAAA
HKU1-91	AATTTTATTGCTGCTTGTGCTGTGGATGTAAACGTTTGT
HKU1-92	CTCTGTAGCTGTTATAGGTGATGAACAAATAGATGGTAA
HKU1-93	TTGTTACTAAATTTAGTGGTGATAAATTTGATTTTATAGT
HKU1-94	GTTATGGAATGTCATTTAGTATGTCTTCTTTTGAGTTAGC
HKU1-95	AATTGTATGGTTTGTGTATAACACCTAATGTATGTTTTGT
HKU1-96	AAGGTGATATTATAAATGTTGCTAGACTTGTTAAAGCTGA
HKU1-97	TTATTGTTAATCCTGCTAATGGGCATATGCTCCATG
HKU1-98	GGTGGAGTTGCAAAAGCTATAGCTGTAGCTGCAGG
HKU1-99	AAAAATTTTCTAAAGAAACTGCTGCTATGGTTAAATCTAA
HKU1-100	GTGTTTGCCAAGTAGGAGATTGTTATGTTTCTACC
HKU1-101	TGGTAAATTATGTAAAACAATTCTTAATATTGTAGGCCCT
HKU1-102	TGCTAGACAAGATGGAAGACAATCTTATGTTTTGTTAGCA
HKU1-103	TGCTTATAAGCATCTTAATAAGTATGATTGTTGTTTGTCT
HKU1-104	TCTCATATCGGCTGGTATATTTAGTGTTCCTGCTG
HKU1-105	GTGTCATTAACTTACCTTCTAGGTGTTGTTGATAAACAAG
HKU1-106	ATCCTTGTTAGTAATAATAAAGAAGATTTTGATATTATTC
HKU1-107	AAATGTCAAATTACTTCAGTTGTTGGTACTAAAGCATTGG
HKU1-108	GTTAGATTAACTGCTAATGTAGGCCGTGTTATTAAATTTG
HKU1-109	ACAGATGCATACAAACTTTTCTTGAGTGGTGATGATTGTT
HKU1-110	GTTTCAAATTCTTCTGTTATACAAGAAGTTTTATTGCTTC
HKU1-111	CATGATATACAATTGAATAATGACGTTCGTGATTATTTGT
HKU1-112	TCTAAGATGACTAGTCTTCCTAAAGATTGGCGTCTTAT
HKU1-113	ATAAATTTGATGTTATTAATGGTGTTAAAACTGTTAAGTA
HKU1-114	TTGAGTGTCCTAATTCTATTTATATATGTAGTCAGGGTAA
HKU1-115	ACTTTGGTTATGTATGTGATGGTTCTTTTTATAAAGCAAC
HKU1-116	TTAATCAAGTTTGTGTTTTATTAGCTAAGAAGATAGATGT
HKU1-117	TGCTTACTGTAGATGGTGTTAATTTTAAATCTATTTCTCT
HKU1-118	CTGTAGGTGAAGTTTTTGGTAAAATACTTGGTAATGTTTT
HKU1-119	GTGATGGCATTGATGTTACTAAGTTAAAGTGTAGTGATTT
HKU1-120	ATGCCGATAAAATTTTATATCAGTATGAAAATTTGTCTTT
HKU1-121	CTGATATTTCTGCTGTACAAAGTTCATTTGGTTTTGATCA
HKU1-122	AACAATTGCTCGCTTACTATAATTTTTTAACAGTATGTAA
HKU1-123	GGTCTGTAGTTGTTAACGGTCCATTTTTTTCTTTTGAACA
HKU1-124	CTCATAATAATTGTTATGTGAATGTAGCTTGTCTTATGTT
HKU1-125	AGCATATTAATCTTAAATTTAATAAATGGCAGTGGCAGGA
HKU1-126	CATGGTATGAATTTCGTGCTGGCAGACCACATAGA
HKU1-127	AGTTGCTCTTGTTTTAGCTAAAGGTCATTTTAAATTTGAT
HKU1-128	ACCATCAGATGCTACTGATTTTATTCGTGTTGTTTTGAAA
HKU1-129	AGCTGATTTATCAGGTGCAATCTGTGAATTAGAACTTATT
HKU1-130	TGATTGTGGTATTAAACAAGAAAGTCGTGTTGGTGTTGAT
HKU1-131	TGTTATGCATTTTGGTACATTAGCAAAGACTGATCTTTTT
HKU1-132	TGGTTATAAGATTGGCTGTAATTGTGCAGGTAGAATTGT
HKU1-133	ATTGTACTAAATTGAATGTACCATTTTTGATTTGTTCTAA
HKU1-134	CTCCTCTGAGTAAGGATTTACCTGATGATGTTGTT
HKU1-135	AGCTAACATGTTTATGGGTGTAGGTGTAGGCCATT
HKU1-136	ACACATTTGAAATGTGGTTCACCTTATCAACATTATGATG
HKU1-137	TGTAGTGTTAAAAAATATACAGGTGTTAGTGGTTGTTTAA
HKU1-138	GACTGCTTGTATCTTAAAAATTTAACTCAGACTTTTAAAT
HKU1-139	ATGTTGACTAATTATTTTTTGGATGATGTTGAAATGGTTG
HKU1-140	TATAACCCTGATCTTTCACAATATTATTGTGATAATGGTA
HKU1-141	TATTATACAAAACCTATTATAAAGGCTCAATTTAAACCAT
HKU1-142	GCTAAAGTTAACGGTGTTTATACTAACTTTAAGTTAGTTG
HKU1-143	CATGATATTTGTGCTCAACTGAATGATAAGTTAGGTTTTA
HKU1-144	GTAGATTTGCCGTTTGTTGAGTACAAAGTAACAGTCT
HKU1-145	CCTGTAGCTACTGGTGATGTTGTTTTGGCATCTGA
HKU1-146	ATTTATATGTGAAACGTTATTTTAAAGGATGTGAAACTTT
HKU1-147	GTAAGCCTGTTATTTGGTTTTGTCATGATGAAGCATCATT
HKU1-148	ATTCTCTTACTTATTTTAATAAACCTAGTTTTAAATCTGA
HKU1-149	ATAGATATAGTGTTTTGTCTGTTGATTCTGTATCTGAGGA
HKU1-150	CACAAGGTAATGTGGTTACTTCTGTTATGGAATCG
HKU1-151	GATTAGTACTAAAGAGGTTAAGTTAAAGGGTGTTAGAAAG
HKU1-152	TGTTAAAATAGAAGATGCTATTATTGTTAATGATGAAAAT
HKU1-153	TTCTATTAAGGTTGTTAAAAGTTTATCTTTAGTTGATGTT
HKU1-154	GGATATGTATTTGACAGGTTGTGATTATGTTGTTTGGGTT
HKU1-155	TAATGAATTGTCACGCCTAGTTAAATCACCAACAGTTAG
HKU1-156	AATATATACGATATGGTATTAAACCTATTACTATACCTAT
HKU1-157	ATTTGTTATGTTTAAGAGATGATAATCAAACTCTTTTAGT
HKU1-158	CTAAAATTTTTAAAGCAAGAGCTATAGAATTTTATGGTTT
HKU1-159	TGAAGTGGTTGTTTATTTATGTTTTTAGTTTATTACATTT
HKU1-160	CAAATGATAAAACCATTTTTTATACTACAGAAATAGCTTC
HKU1-161	AGTTTACTTTTAATTTGTTTTGTTTGGCTCTTAAAAATGC
HKU1-162	TTCAGACATTTAGATGGAGTATATTTATAAAAGGTTTTCT
HKU1-163	TTGTAGCCACTGTGTTTTTGTTTTGGTTTAATTTTTTGTA
HKU1-164	TAAATGTTATTTTTAGTGATTTTTATCTTCCTAATATTAG
HKU1-165	TTTTTCCTATTTTTGTGGGAAGAATTGTTATGTGGATAAA
HKU1-166	CTACTTTTGGTTTGGTTACAATTTGTGATTTTTATTCTAA
HKU1-167	TAGGTGTAGGTTTTACAAGTCATTTTTGTAATGGTAGTTT
HKU1-168	TATGTGAATTGTGTTATTCTGGTTTTGATATGTTGGATAC
HKU1-169	ATGCAGCTATAGATTTTGTTCAGTATGAAGTAGATAGACG
HKU1-170	TTTTATTTGATTATGTTAGTTTAGTCAAATTAATTGTTGA
HKU1-171	TCGTTATTGGTTATTCATTATATACAGTATGGTTTTATCC
HKU1-172	TATTTTGTCTTATTGGTTTACAATTATTTACTACATGGTT
HKU1-173	CTGATTTGTTTATGTTAGAAACTATGCATTGGTTGATTAG
HKU1-174	TTATTGTATTTGTAGCTAATATGTTACCTGCTTTTGTCTT
HKU1-175	TGCGGTTTTATATAGTTGTTACTGCTATGTATAAAGTAGT
HKU1-176	GTTTTATTAGGCATATTGTTTATGGTTGTAATAAAGCTGG
HKU1-177	GTTTATTTTGTTATAAACGAAATTGTAGTGTTCGTGTTAA
HKU1-178	GTAGTACTATTGTTGGTGGTGTAATTCGTTATTATGATAT
HKU1-179	CTGCTAATGGTGGTACTGGTTTTTGTGTTAAACATCAAT
HKU1-180	AATTGTTTTAATTGCCATTCTTTTAAACCAGGTAACACTT
HKU1-181	ATAACTGTAGAAGCTGCTATAGAACTTTCTAAAGAGCTTA
HKU1-182	CGACCTGTAAATCCAACTGATGCTTCACATTATGTA
HKU1-183	TACTGATATTAAGCAAGTTGGTTGTATGATGCGTTTGTTC
HKU1-184	TGATAGAGATGGACAGCGTGTTTACGATGATGTTG
HKU1-185	GCTAGTTTATTTGTAGATATTAATAATCTGTTACATTCTA
HKU1-186	GTTAAAGTTGTTCCTAATTTGTATGTAGTTGTAGTAGAGA
HKU1-187	GATGCTGATAGAGCTAATTTTCTGAATGCTGTTGTGTTTT
HKU1-188	GCACAATCATTGTATAGGCCTATATTACTTGTAGATAAAA
HKU1-189	TTAATTACTACAGCTTGTAATGGTATCTCTGTAACCCAGA
HKU1-190	ATGTTTGATGTTTATGTTGATACTTTTATGTCTCATTTTG
HKU1-191	GTTGATAGAAAGAGTTTTAATAATTTTGTTAACATTGCTC
HKU1-192	ACTTCTCTTAGAGAGGGTGTGCAATTAGAAAAGGTTTTA
HKU1-193	TACTTTTGTGGGATGTGTACGTAAATGTTGTTCCATTGAT
HKU1-194	AGATGTTGAAACAAGATTTATTACTAAATCTATGATATCT
HKU1-195	AGTAGCTGCTGGTTTGGAATTTACTGATGAAAATTATAAC
HKU1-196	TTTGGTACCTACATATTTAAAGAGTGATAATATTGTAGCT
HKU1-197	TGATTTAGGTGTTCTTATACAGAATGGTGCTAAGCATGTA
HKU1-198	GGGTAATGTTGCTAAGGCAGCTAATATTTCTTGTATATG
HKU1-199	TTATTGATGCTTTTAATCAACTTACTGCTGATTTACAGCA
HKU1-200	AATTAAAAAAAGCATGTGTTAAAACTGGCTTGAAGTTAAA
HKU1-201	TGACTTTTAATAAGCAAGAGGCAAGTGTCCCTATTCTTA
HKU1-202	ACACCCTTTTCACTTAAAGGAGGTGTTGTATTGAGTAATT
HKU1-203	TTATATATATTATTTTTTATTAGTTTAATCTGTTTTATAT
HKU1-204	TTGTGGGCTTTACTGCCTACATATAGTGTTTATAAGTCT
HKU1-205	TATTCATTTGCCTGCTTATGCTAGTTTTAAAGTTATTGAT
HKU1-206	TGGTGTTGTTAGAGATATTTCAGTTAATGATTTATGTTTT
HKU1-207	TAATAAATTTTTCCAATTTGATCAATGGTTTGAGTCCACT
HKU1-208	TGGGTCTGTTTATTATCATAATTCTATGGATTGCCCTATT
HKU1-209	AGTGGCAGTTATGGATGAAGATATCGGTTCTACTAT
HKU1-210	TTAATGTTCCTACTAAAGTTTTGAGACATGGCTTTCATGT
HKU1-211	TACATTTTTTAACTTATGCATTTGCTAGTGATAGTGTTCA
HKU1-212	GCTATACACCACATATTCAGATTTCTTATAATGATTTTTA
HKU1-213	CTAGTGGTTGTGTTTTATCATCTTTGTGTACTATGTTTAA
HKU1-214	GAGGTGATGGTACACCACATCCTTATTGTTATTCA
HKU1-215	TGGTGTTATGAAGAATGCTTCTTTGTATAAATCTTTGGTT
HKU1-216	ACATACACGTTATAGCCTTGCTAATTCTAATGGTTTTATA
HKU1-217	ATTTCCTGATGTTATTAGTGAAGGTATTGTACGTATTGTA
HKU1-218	AACGCGCTCTATGACTTATTGTAGAGTGGGTGCAT
HKU1-219	GAATACGCCGAAGAGGGTATATGTTTTAATTTTAATAGTT
HKU1-220	TGGGTTTTGAATAATGATTATTATAGAAGTATGCCTGGAA
HKU1-221	TTTTGTGGTAGAGATCTTTTTGATTTATTTTATCAATTTT
HKU1-222	AGTAGTTTAATTCGTCCTATAGATTTCTTTTCTCTTACTG
HKU1-223	AGTTCTATTTTTGGAGCTATATTGGCTATAGTTGTTGTCT
HKU1-224	GTTTTTTATTATTTAATAAAACTTAAGCGTGCTTTTGGAG
HKU1-225	TATACTAGTGTTGTAGTTATAAATGTTGTTGTTTGGTGTA
HKU1-226	AATTTTCTTATGCTTTTTGTTTTTCAAGTTTATCCTATTT
HKU1-227	GCATGTGTTTATGCTTGTTTTTATTTTTATGTAACATTGT
HKU1-228	TTTCCTTCTGAAATTAGTGTAATTATGCATTTGCAATGGA
HKU1-229	GTTATGTATGGTGCTATAATGCCTTTTTGGTTTTGTGTCA
HKU1-230	TATGTAGCTATGGTTATTGCAAACCATGTTTTATGGTTAT
HKU1-231	TCATATTGTAGGAAAATTGGTGTTAATGTATGTAGTGATA
HKU1-232	ACATTTGAAGAAACATCTCTTACTACTTTTATGATTACTA
HKU1-233	GATTCTTATTGTAGATTAAAGAATTCTGTTTCTGATGTTG
HKU1-234	TACAATAGATATTTGAGTTTGTATAATAAGTATCGTTACT
HKU1-235	AGTGGTAAAATGGATACTGCTGCCTATAGAGAAGC
HKU1-236	CGTGTTCTCAGTTAGCTAAGGCTATGGAAACATTTAAT
HKU1-237	CAATAATGGTAATGATGTCTTATATCAACCTCCTACAGCA
HKU1-238	TGTTTCTACATCTTTTTTGCAATCAGGTATTGTAAAGATG
HKU1-239	ATCTCCTACGTCAAAAATTGAACCTTGTATTGTTAGTGTT
HKU1-240	TTATGGTAGTATGACTTTGAATGGTTTATGGTTAGATGAC
HKU1-241	AGTTTATTGTCCTCGTCATGTTATATGTTCATCCTCTAAT
HKU1-242	GAACGAACCTGATTATTCTGCCTTATTGTGTAGAGTTA
HKU1-243	CTAGGTGATTTTACTATAATGTCTGGTCGGATGAGTTTAA
HKU1-244	GTTGTGTCTTACCAGATGCAGGGCTGTCAACTTGT
HKU1-245	TGACAGTCTCTTTACAAAATCCTTACACTCCAAAATATAC
HKU1-246	TTGGTAATGTTAAACCTGGTGAAACTTTTACTGTTTTAGC
HKU1-247	CGTATAATGGCCGACCACAAGGGGCATTTCATGTT
HKU1-248	TATGCGTAGTAGTTATACTATTAAAGGTTCTTTTTTGTGT
HKU1-249	GTCATGTGGATCTGTTGGTTATGTATTAACAGGTGATA
HKU1-250	GTTAAGTTTGTATATATGCATCAATTAGAGCTCAGTACTG
HKU1-251	TGTCACACTGGCACTGATTTTACTGGTAATTTTTATGGT
HKU1-252	ATATAGAGATGCTCAAGTTGTACAGTTGCCAGTTAAG
HKU1-253	CTATGTCCAGACTGTTAATGTTATTGCTTGGCTCTAT
HKU1-254	AGCTATACTTAATAATTGTGCTTGGTTTGTACAAAATGAT
HKU1-255	TTGTTCTACTGAAGATTTTAATGTTTGGGCTATGGCAAAT
HKU1-256	TTTTAGCCAAGTAAAAGCAGATCTTGTTTTAGATGCTTTG
HKU1-257	TTCAATGACAGGTGTTTCTATTGAAACTTTATTGGCTGCT
HKU1-258	TAAGCGTCTATATATGGGATTTCAAGGTCGTCAAATACTA
HKU1-259	AAGTTGTACTTTTGAAGATGAATTGGCACCTTCTGAC
HKU1-260	TTATCAACAATTGGCTGGTGTTAAATTGCAATCTAAAACA
HKU1-261	AAGATTTATTAAAGAAACAATTTATTGGATTTTGATATCT
HKU1-262	ATTTTTGTTTAGTTGTATAATTTCTGCATTTGTTAAATGG
HKU1-263	TATATTTATGTATATTAATACACATATGATTGGTGTTACA
HKU1-264	ATGTGTACTTTGTTTTGTTAGTTTTATGATGTTACTAGTT
HKU1-265	ACATAAGCATTTTTATTTGACTATGTATATAATTCCTGTA
HKU1-266	CTGTACCTTGTTTTATGTAAATTATTTAGTTGTTTATAAA
HKU1-267	AGGTTTTAGAGGTTTTACTTATGTCTGGCTTTCATATTTT
HKU1-268	TCCTGCTGTGAATTTTACTTATGTTTATGAAGTATTTTAT
HKU1-269	TTGTATTTTATGTGTTTTTGCTATTTTTATAACTATGCAT
HKU1-270	TATTAATCATGACATTTTTTCTTTGATGTTTTTGGTTGGT
HKU1-271	AATAGTTACTTTAATTTCTATGTGGTATTTTGGGTCGAAT
HKU1-272	AGAAGAGGATGTTTTGTTATTTATTACAGCCTTTTTAGGT
HKU1-273	TTATACATGGACCACTATTTTGTCATTAGCTATAGCAAAA
HKU1-274	TGTTGCTAATTGGTTGTCTGTTAATATATTTTATTTTACA
HKU1-275	TGTACCTTATATTAAATTGATTCTTTTGAGTTACTTATTT
HKU1-276	AGGGTATATTTTATCTTGTTATTGGGGATTTTTCTCTCTT
HKU1-277	AAACAGTGTTTTTAGAATGCCTATGGGTGTTTATAATTAT
HKU1-278	AATTTCTGTTCAAGAATTGCGTTATATGAATGCTAATGGC
HKU1-279	ACGTCCACCTCGTAATAGTTTTGAGGCTATTTTGTTAAAT
HKU1-280	AAAACTGCTTGGAATAGGTGGCGTGCCAGTTATTG
HKU1-281	GTCTCCCAAATTCAATCAAGATTGACTGATGTGAAATGT
HKU1-282	TAATGTTGTTTTGTTAAATTGTTTACAGCATTTGCATGTT
HKU1-283	TTCTAATTCTAAGTTGTGGCAGTATTGTAGTGTTTTACAT
HKU1-284	TGAAATACTATCTACTTCAGATTTGAGTGTAGCTTTTGAT
HKU1-285	GCTTGCTCAACTATTGATTGTTTTATTCGCCAATCCT
HKU1-286	TGCAGTTGATACTAAGTGTCTTGCAAGTATAGATGAAGTT
HKU1-287	CGATGATTATGTTCAAGATAGTACCGTTTTGCAGG
HKU1-288	TTGCAAAGTGAGTTTGTAAATATGGCTAGTTTTGTTGAAT
HKU1-289	GAAGTCGCAAAGAAAAATTTGGCTGATGCTAAAAATAGTG
HKU1-290	TCTGTTAATCAACAACAGATAAAACAGTTAGAAAAAGCAT
HKU1-291	AATATAGCTAAGTCTGTGTATGAACGCGATAAAGCTGTA
HKU1-292	TCGCAAACTTGAACGTATGGCAGACCTAGCACTTA
HKU1-293	AACATGTATAAAGAGGCTCGGATTAATGACAAGAAGAGTA
HKU1-294	GTTGTTTCCGCTTTGCAGACAATGCTTTTTAGCAT
HKU1-295	TTCGTAAATTGGATAATCAGGCTTTAAATTCTATTCTGGA
HKU1-296	ATGCTGTTAAAGGTTGTGTACCTTTGAGTGCTATTC
HKU1-297	GCATTGGCTGCTAATACTTTAACTATAATAATACCAGATA
HKU1-298	CAAGTTTTTGATAAAGTTGTTGATAATGTTTATGTTACAT
HKU1-299	GCTGGTAGTGTATGGCATATACAGACTGTTCAAGA
HKU1-300	CTGATGGTATTAATAAACAGTTAACTGATATTAGTGTTGA
HKU1-301	CTAATTGGCCTCTTGTTATCATTGCTAACAGGTATAATGA
HKU1-302	TTGCTAATGCTGTTATGCAGAATAATGAGTTGATGCCT
HKU1-303	TAAATTAAAAATACAAGTTGTTAATAGTGGTTCTGATATG
HKU1-304	TTGTAATATTCCTACTCAATGTTATTATAATAATGGTAGT
HKU1-305	TGGTAGAATAGTTTATGCTGTTCTTAGTGATGTTGATGGT
HKU1-306	TAAGTATACTAAGATAATGAAAGATGATGGAAATTGTGTT
HKU1-307	TTTAGAGCTTGATCCTCCTTGTAAATTTTCTATACAAGAT
HKU1-308	TAAGGGACTTAAAATTAAGTATCTTTATTTTATTAAAGGA
HKU1-309	TAACACTTTAGCTAGAGGGTGGGTTGTTGGTACTT
HKU1-310	TCTTCAACAATTAGATTGCAGGCTGGTGTTGCTAC
HKU1-311	AGTATGCAGCTAATTCTTCTATACTTTCATTATGTGCATT
HKU1-312	CTGTAGATCCTAAGAAAACTTATTTAGATTATATACAACA
HKU1-313	GTGGTGTACCTATAATTAATTGTGTTAAAATGCTCTGTGA
HKU1-314	ATGCTGGTACTGGTATGGCCATTACTATTAAACCT
HKU1-315	GGCTACTATTAACCAAGATTCTTATGGTGGTGCCT
HKU1-316	GTTTGTATTTATTGCCGTGCACGTGTAGAGCATCC
HKU1-317	ATGTAGATGGTATATGTAAATTACGTGGTAAATTTGTACA
HKU1-318	TCCCTTTGGGTATAAAAGACCCTATTCTTTATGTGTTAAC
HKU1-319	ATGATGTTTGTCAAGTTTGTGGTTTTTGGAGAGATGG
HKU1-320	GTTGTTCCTGTGTAGGTTCAAGTGTCGCTGTTCAA
HKU1-321	TAAAGATTTAAATTTTTTAAACGGGTTCGGGGTACTAGTG
HKU1-322	AATGCCCGGCTAGTACCCTGTGCTAGTGGTTTATC
HKU1-323	CTGATGTTCAATTAAGGGCATTTGACATTTGTAATACCAA
HKU1-324	GAGCTGGTATAGGTTTATATTATAAAGTGAATTGTTGCCG
HKU1-325	TTCAGCGTATAGATGACGACGGTAATAAATTGGATAAGTT
HKU1-326	TTGTTGTCAAAAGAACTAATTTAGAAGTTTATAATAAAGA
HKU1-327	AAACTTATTATGAGTTGACTAAAAGTTGTGGTGTTGTGGC
HKU1-328	AACATGATTTCTTTACATTTGATATTGATGGTAGTCGCGT
HKU1-329	CACATATAGTTCGTAGGAATCTTTCAAAGTATACTATGTT
HKU1-330	ATCTTTGCTATGCATTGCGTCATTTTGATCGTAATGATTG
HKU1-331	CAATATTGTGTGAAATTCTTTGTGAGTATGCTGATTGTAA
HKU1-332	AATCCTACTTTTCTAAGAAAGATTGGTATGATTTTGTTGA
HKU1-333	ATCCTGATATTATTAATATATATAAAAAATTAGGCCCTAT
HKU1-334	TTAATAGAGCTTTACTTAATACTGTCATTTTTGCAGACAC
HKU1-335	TAGTTGAAGTAGGTTTAGTTGGTGTTTTAACTTTAGATAA
HKU1-336	AAGATTTGTATGGTCAATGGTATGATTTTGGTGATTTTAT
HKU1-337	AAACAGCCCCAGGATTTGGTGTGGCAGTTGCAGAT
HKU1-338	TTACTATTCTTATATGATGCCTATGTTGACTATGTGTCAT
HKU1-339	ATTAGATTGTGAATTATTTGTTAATGATAGTTATAGACAA
HKU1-340	CGATCTTGTGCAGTATGATTTTACTGATTACAAGTTAGAG
HKU1-341	GTTTAATAAGTATTTTAAGTATTGGGGTATGAAGTATCAT
HKU1-342	TAATACTGTGGATTGTGATAATGATAGGTGTATTATTCAT
HKU1-343	TGCTAATTTTAATATACTATTTAGTATGGTTTTACCTAAT
HKU1-344	TTGTTTTGGTCCCCTTGTTAGACAAATTTTTGTAGATGGT
HKU1-345	ACCGTTTGTTGTTTCTATTGGTTACCATTACAAAGAGTTA
HKU1-346	TGTAGTTATGAACTTAGATGTTGACACACACCGTTATC
HKU1-347	TTGTCTCTTAAAGATTTACTTCTTTATGCAGCAGATCCTG
HKU1-348	ATGCATGTTGCATCTGCTAGTGCTCTGCTTGATTT
HKU1-349	GAACTTGTTGTTTTAGTGTAGCTGCCATTACAAGTG
HKU1-350	ATAAAATTTCAAACTGTAAAACCAGGTAACTTTAACCAAG
HKU1-351	TTTTACGAGTTTGTTAAAAGTAAAGGCTTGTTTAAAGAGG
HKU1-352	AGTACAGTTGATTTGAAACATTTTTTCTTTACTCAAGATG
HKU1-353	AATGCTGCAATTACTGATTATAATTATTATAAGTATAATT
HKU1-354	CCTACTATGGTTGATATTAAGCAGTTATTGTTTGTATTAG
HKU1-355	GTTGTTTATAAATATTTTGAAATTTATGATGGTGGTTGTA
HKU1-356	CCAGCATCACAAGTTATTGTTAATAATTATGATAAAAGTG
HKU1-357	GGTTATCCATTTAATAAATTTGGTAAAGCCAGACTTTATT
HKU1-358	GAGGCATTATCATTTGAAGAACAGAATGAAATTTATGCAT
HKU1-359	ACTAAACGTAATGTTCTGCCCACCTTAACTCAAATGAATT
HKU1-360	AAATATGCTATCAGTGCTAAGAATAGAGCTCGCACT
HKU1-361	AGCAGGTGTTTCTATTCTTAGTACTATGACAGGCC
HKU1-362	ATGTTCCATCAAAAATGTTTGAAGAGTATAGCAGCTACC
HKU1-363	AGGTGTTCCTGTTGTTATAGGAACCACTAAATTTTATGGT
HKU1-364	TTGGGACGATATGTTACGTCATCTTATAAAGGATGTTGA
HKU1-365	ACCCTGTTCTTATGGGTTGGGATTATCCTAAATGT
HKU1-366	TCGTGCTATGCCAAATATTTTGCGTATTGTTAGTAGTTTA
HKU1-367	CTTGGCCCGCAAACATGAATTTTGTTGTTCACATG
HKU1-368	GATAGATTTTATCGCCTTGCGAATGAATGTGCTCAA
HKU1-369	TTTGAGTGAAATAGTTATGTGTGGCGGTTGCTATTATGTT
HKU1-370	GCCTGGTGGTACTAGCAGTGGTGATGCAACTACTG
HKU1-371	TTTGCTAATTCTGTTTTTAATATATGTCAGGCTGTTACTG
HKU1-372	AACGTTTGTTCTCTTATGGCCTGTAATGGCCATAA
HKU1-373	TTGAAGATTTAAGTATACGCAATTTACAAAAACGCTTATA
HKU1-374	CTAATGTTTATCGTACAGATTATGTTGATTATACATTTGT
HKU1-375	ATGAGTATTATGAATTTTTATGTAAGCATTTTAGTATGAT
HKU1-376	TTTTGAGTGATGATGGTGTCGTCTGTTATAACTCTGATTA
HKU1-377	CTAGTAAGGGTTATATAGCTAATATAAGTGTTTTTCAACA
HKU1-378	TTTTGTACTATCAGAATAATGTTTTTATGTCTGAATCTAA
HKU1-379	GTTGGGTTGAAAATGATATTACTAATGGTCCTCATGAATT
HKU1-380	GTTCCCAACATACTATGTTGGTTAAGATAGATGGTGATTA
HKU1-381	TTTATTTACCATATCCAGATCCTTCTAGAATTTTAGGAGC
HKU1-382	GTTGTTTTGTTGATGATTTATTGAAGACTGACAGTGTTCT
HKU1-383	TGATAGAGCGCTTTGTAAGTCTAGCTATAGATGCTTA
HKU1-384	CTTTAGTATATCATGAAAATGAAGAATACCAAAAAGTCTT
HKU1-385	GTGTATATTTAGAATATATAAAAAAACTGTATAATGATCT
HKU1-386	GTACTCAGATCTTAGATAGTTATAGTGTTATTTTAAGTAC
HKU1-387	GTGATGGTTTAAAGTTTACTGAAGAATCATTTTACAAGAA
HKU1-388	TGTATTTAAAAAGTGCCGTGATGCAGAGTGTAGGT
HKU1-389	ATGTGTTGTTTGTTCATCACAAACTTCTTTGCGTTGTG
HKU1-390	AGTTGTATACGTAAGCCTTTGTTATGTTGTAAATGTTGTT
HKU1-391	GACCATGTTATGGCAACTAATCATAAATATGTTTTGAGTG
HKU1-392	TCACCTTACGTTTGTAATGCACCTAACTGTGATGT
HKU1-393	GTGATGTCACCAAATTATATTTGGGTGGTATGTCTTACTA
HKU1-394	GTGAAAACCATAAACCCCATTATTCATTTAAGTTAGTTAT
HKU1-395	ATGGTATGGTCTTTGGTTTGTATAAACAATCTTGTACGG
HKU1-396	TCACCTTATATAGATGACTTTAATAAGATAGCTAGTTGTA
HKU1-397	TGGACAGAAGTTGATGATTATGTTCTGGCAAATGAGT
HKU1-398	ATAGAACGTTTAAAGTTATTTGCTGCAGAAACGCAAAAGG
HKU1-399	ACTGAAGAGGCTTTTAAACAAAGCTATGCTTCTGCTA
HKU1-400	ATTCAAGAGATTGTTAGTGATAGAGAAGTTATTTTGTGTT
HKU1-401	GAGACAGGTAAAGTTAAACCACCACTTAATAAAAATTATG
HKU1-402	TTCACAGGCTACCATTTTACTAGTACTGGTAAGACA
HKU1-403	TTTAGGTGAGTATGTTTTTGATAAAAGTGAATTAACTAAC
HKU1-404	TGTGTATTACCGTGCTACAACTACTTATAAACTTTCTATA
HKU1-405	TGATGTTTTTGTTTTAACATCACATTCTGTAGCTAGTTTA
HKU1-406	TGCACCTACACTTGTCCCACAAGAGAACTATGCTA
HKU1-407	ATAAGATTTTCTAGTGTTTATAGTGTTCCATTGGTGTTTC
HKU1-408	AATAATGTTGCTAATTATCAGCACATTGGAATGAAACGTT
HKU1-409	TGCACTGTTCAAGGTCCCCCTGGTACGGGAAAGTC
HKU1-410	ATCTTGCTATAGGTCTAGCTGTTTATTACTACACAGCA
HKU1-411	TGTAGTTTATACTGCTGCTAGTCATGCTGCTGTAG
HKU1-412	GCATTGTGTGAAAAAGCTTATAAGTTTTTAAATATTAACG
HKU1-413	TGTACACGTATTATTCCTGCTAAAGTTCGTGTAGATTGTT
HKU1-414	GATAAGTTTAAAATTAATGATACCACTTGTAAGTATGTTT
HKU1-415	ACCACAATAAATGCATTACCAGAGTTGGTTACAGATATTG
HKU1-416	GTTGTTGATGAAGTTAGTATGCTTACTAATTATGAATTGT
HKU1-417	GTTATAAATGCTCGTATTAAAGCTAAACATTATGTATATA
HKU1-418	GGAGATCCTGCTCAATTACCTGCACCACGTGTGCT
HKU1-419	TGAGCAAGGGTTCTTTAGAACCTAGGCACTTCAAT
HKU1-420	TATTACTAAAATAATGTGTTGTTTAGGTCCTGATATCTTT
HKU1-421	GGGAAATTGTTATAGGTGTCCTAAAGAAATTGTAGAAACT
HKU1-422	TTCAGCATTGGTTTATGATAATAAACTTAAGGCTAAAAAT
HKU1-423	TAATAGTTCATTATGTTTTAAAGTATATTTTAAGGGACAG
HKU1-424	AACACATGAGAGTTCAAGTGCTGTAAATATTCAACAGATA
HKU1-425	TCTAATTAGTAAATTTTTAAAAGCTAATCCAGTTTGGAAT
HKU1-426	TGCTGTTTTTATTAGTCCTTATAATAGTCAGAATTATGTT
HKU1-427	TAAGCGTGTTTTAGGTGTTCAAACACAAACTGTAGATTCT
HKU1-428	TCAAGGTTCGGAATATGATTACGTTATATATTCACAAACA
HKU1-429	AGAAACAGCCCATTCTGTTAATGTTAATCGATTTAATGTT
HKU1-430	CATAACTAGAGCCAAGAAGGGCATTTTTTGTGTTATGA
HKU1-431	AATATGCAATTATTTGAATCTCTTAATTTTATTACTCTAC
HKU1-432	TTAGATAAAATTCAAAATCAAACTTTACCTCGTTTGCATT
HKU1-433	ACAACTAATCTTTTTAAAGATTGTAGTAAAAGTTGCTTAG
HKU1-434	TATCAGCCAGCGCATGCCCCCTCATTTTTAGCAGT
HKU1-435	ATGATAAATATAAGGTTAATGAAAATTTGGCTGTAAATTT
HKU1-436	ATATTTGTGAACCTGTTTTAACATATTCTCGTTTAATATC
HKU1-437	TTATGGGTTTTAAATTAGATTTGACTCTTGATGGTTATTC
HKU1-438	AATTGTTTATTACTAAAGATGAAGCCATTAAACGTGTTAG
HKU1-439	GTTGGGTTGGTTTTGATGTTGAAGGTGCTCATGCT
HKU1-440	TCGCGAAAACATTGGAACAAACTTTCCACTGCAAATA
HKU1-441	TTTTTCAACTGGTGTGGATTTTGTAGTTGAAGCTACTG
HKU1-442	TTATTTGCTGAGAGAGATTGTTATACTTTTAAAAAAACTG
HKU1-443	GCTAAAGCTCCTCCTGGTGAAAAATTTAAACATTTAATAC
HKU1-444	CTTATGTCAAAAGGTCAAAAGTGGGATATTGTTAGAATTA
HKU1-445	ATTGTTCAAATGTTATCTGATTATCTTTTAGACCTTTCTG
HKU1-446	AGTGTAGTATTTATTACTTGGTCTGCCAGTTTTGAACTTA
HKU1-447	TGTTTAAGGTATTTTGCTAAATTAGGCAGAGAGCTTAATT
HKU1-448	AATGTGTGTTCTAATCGTGCTACATGCTACAATTCTAGAA
HKU1-449	GGTTATTATGGTTGTTGGCGCCATAGTTATACTTGT
HKU1-450	TTATGTGTATAATCCACTTATTGTAGATATACAACAGTGG
HKU1-451	TTATACAGGTTCTTTAACTAGTAATCACGATATAATTTGT
HKU1-452	TGTACATAAAGGTGCACATGTTGCGTCAGCTGATG
HKU1-453	ATTATGACTCGTTGTTTAGCAATCTATGATTGTTTTTGTA
HKU1-454	TCTGTTAATTGGAATTTAGAGTATCCAATAATTTCTAATG
HKU1-455	GTCAGTATAAATACATCTTGTAGGTTATTGCAGCGTGT
HKU1-456	TGCTTAAAGCTGCCATGCTATGTAATAGATACAACTTATG
HKU1-457	ATGACATAGGCAATCCTAAAGGTTTAGCTTGTGTCAAA
HKU1-458	TTATGAATTTAAATTTTATGATGCTTTTCCTGTAGCCAAG
HKU1-459	TGTTAAACAGTTATTTTATGTCTATGATGTGCATAAGGAT
HKU1-460	TTTTAAAGATGGTTTATGTATGTTTTGGAATTGTAATGTT
HKU1-461	TAAATATCCATCTAATTCAATTGTTTGTAGATTTGACACT
HKU1-462	AGTTTTAAATAAATTAAACCTTCCTGGATGTAATGGTGGT
HKU1-463	TTTGTATGTTAATAAACATGCATTCCATACTAATCCTTTT
HKU1-464	TAGAACTGTTTTTGAAAATCTTAAGCCTATGCCTTTTTTC
HKU1-465	TTATTCAGATACGCCTTGTGTGTACGTAGATGGTTTA
HKU1-466	ATCTAAACAAGTTGATTACGTTCCTTTAAGAAGCGCCA
HKU1-467	TGTATCACACGGTGTAATCTAGGTGGAGCTGTTTG
HKU1-468	CAAAGCATGCTGAAGAATATTGTAACTACCTTGAGTCTTA
HKU1-469	ATATAGTTACTACAGCAGGCTTTACTTTTTGGGTTTATAA
HKU1-470	ACTTTGATTTTTATAATTTATGGAACACTTTTACTACGTT
HKU1-471	AGAGTTTAGAAAACGTAATATATAACTTGGTTAATGTTGG
HKU1-472	ATTATGATGGACGTACAGGTGAATTACCTTGTGCTATTAT
HKU1-473	ATGACAAAGTTGTTGTTAAGGTTAATAATGTAGATACTGT
HKU1-474	TTTTTAAAAATAATACATCATTTCCTACTAATATAGCTGT
HKU1-475	AATTGTTTACAAAACGTAGTATCCGGCACCACCCT
HKU1-476	ACTTAAGATTCTTAGAAATTTGAACATTGATATTTGTTGG
HKU1-477	GCATGTCCTGTGGGATTATGTTAAAGATAGTTTGTTTTGT
HKU1-478	TTCCACTTATGGTGTTTGTAAATACACAGATTTGAAGTTC
HKU1-479	CGAAAATTTGAATATACTTTTTGATGGTCGTGACACTGG
HKU1-480	CTTTAGAAGCTTTTAGAAAAGCAAGAAATGGTGTTTTTAT
HKU1-481	GTACTGAAAAATTAAGTAGGTTATCAATGATTAAAGGTCC
HKU1-482	AACGAGCTGATTTAAATGGTGTGATTGTGGATAAAGTTG
HKU1-483	GAACTCAAAGTTGAGTTTTGGTTCGCTATGAGAAAAGAT
HKU1-484	TGACGATGTTATCTTCAGCCGAACAGACAGCCTAT
HKU1-485	TCAAGCCATTACTGGAGCCCACAAGGTAATCTAGG
[truncated: 1,747 more rows]

## Sheet: Supplementary table 2
Supplementary table 2. Comparison of enrich perfomance among three methods.
Sample	CT value(N)	On-target rate （%）			Whole genome coverage			Spike gene coverage			0.2X mean			0.5X mean			Average depth			original data volume（G）			data volume downsample（0.33M reads pair）
		MT-Capture	T-Capture	multiplex PCR	MT-Capture	T-Capture	multiplex PCR	MT-Capture	T-Capture	Multiplex PCR	MT-Capture	T-Capture	Multiplex PCR	MT-Capture	T-Capture	Multiplex PCR	MT-Capture	T-Capture	Multiplex PCR	MT-Capture	T-Capture	Multiplex PCR	MT-Capture	T-Capture	Multiplex PCR
210806-48	30	0.8661	0.8518	0.7616	0.998428	0.998428	0.961174	0.99843	0.99843	0.933804	0.9968	0.99	0.5819	0.9488	0.9022	0.4823	1490.38	1597.65	1731.74	0.1224	0.17	0.1167	0.0996	0.0996	0.095
210806-49	27	0.9499	0.8795	0.9666	0.999264	0.999164	0.99067	0.99843	0.99843	0.969126	0.9978	0.998	0.5868	0.9849	0.9663	0.5227	1855.08	1906.93	614.859	0.2962	0.1586	0.0253	0.0996	0.0996	0.0253
210806-50	22	0.9864	0.9661	0.9471	0.999298	0.999398	0.996388	0.99843	0.99843	0.987179	0.9972	0.9973	0.974	0.9069	0.8868	0.906	1987.82	2147.05	1866.03	0.3129	0.3813	0.1489	0.0996	0.0996	0.0919
210806-51	30	0.2731	0.0933	0.2799	0.99903	0.9988	0.988128	0.99843	0.99843	0.936159	0.9971	0.9954	0.6625	0.924	0.9028	0.517	505.959	95.49	636.374	0.1172	0.045	0.1513	0.0996	0.045	0.097
210806-52	28	0.2447	0.1156	0.3511	0.999164	0.999	0.990269	0.99843	0.99843	0.952381	0.998	0.9973	0.6328	0.9545	0.9028	0.5099	460.857	213.29	714.794	0.2019	0.0801	0.1875	0.0996	0.0801	0.0942
210806-53	29	0.6285	0.5179	0.8325	0.998328	0.998361	0.985152	0.99843	0.99843	0.933543	0.9981	0.9985	0.5782	0.9748	0.9536	0.5097	202.133	436.99	1838.41	0.0172	0.0407	0.1437	0.0172	0.0407	0.0952
210806-54	22	0.423	0.8735	0.9847	0.999197	0.999431	0.996756	0.99843	0.99843	0.99843	0.9981	0.9978	0.9728	0.9774	0.9408	0.843	831.108	1904.65	2183.59	0.5125	0.2413	0.141	0.0996	0.0996	0.0955
210806-55	30	0.7674	0.7876	0.3059	0.999064	0.999064	0.848978	1	1	0.751962	0.9978	0.9826	0.5759	0.9105	0.8344	0.4347	1073.68	1052.72	644.687	0.285	0.0887	0.1397	0.0996	0.0887	0.0911
210806-56	28	0.241	0.1315	0.0746	0.999431	0.997793	0.810086	0.99843	0.99843	0.633438	0.9899	0.9761	0.5294	0.8331	0.7719	0.3859	378.897	76.3294	168.089	0.204	0.0335	0.1305	0.0996	0.0335	0.093
210806-57	28	0.7487	0.6238	0.9821	0.999431	0.998428	0.991573	0.99843	0.99843	0.951073	0.9974	0.9959	0.5841	0.9729	0.9417	0.5165	1366.88	1234.07	2024.06	0.3088	0.1479	0.1682	0.0996	0.0996	0.0943
210806-58	26	0.3831	0.3323	0.9106	0.999164	0.999064	0.988998	0.99843	0.99843	0.938252	0.998	0.9943	0.6455	0.9074	0.8876	0.5412	724.313	371.055	2415.47	0.2237	0.0626	0.099	0.0996	0.0626	0.0972
210806-60	27	0.7634	0.819	0.9586	0.999565	0.999565	0.9897	0.99843	0.99843	0.945578	0.9977	0.9977	0.5945	0.9756	0.9483	0.5249	1428.37	1686.76	2121.33	0.3579	0.1709	0.1531	0.0996	0.0996	0.0948
210806-61	25	0.8137	0.792	0.9849	0.999231	0.999431	0.996823	0.99843	0.99843	0.99843	0.9983	0.9966	0.8213	0.9462	0.8976	0.5406	1418.69	1494.11	2196.04	0.3807	0.2572	0.1581	0.0996	0.0996	0.0951
220220-66	19	0.8465	0.7232	0.9951	0.998663	0.998294	0.992545	0.995301	0.99529	0.995301	0.9976	0.9982	0.892	0.932	0.9675	0.7736	1642.76	332.081	2377.76	0.4413	0.0251	1.8412	0.0996	0.0251	0.0915
220220-69	34	0.7989	0.6004	0.0322	0.998428	0.998429	0.972285	0.99529	0.995301	0.995301	0.9977	0.9979	0.902	0.9471	0.9385	0.8111	1530.73	1298.15	75.2231	0.3032	0.1455	2.8582	0.0996	0.0996	0.0858
220220-73	26	0.895	0.7256	0.9711	0.998562	0.998328	0.975863	0.995301	0.995301	0.995301	0.9972	0.9977	0.8961	0.9412	0.9499	0.8435	1822.82	1516.91	2163.77	0.3169	0.123	2.6367	0.0996	0.0996	0.0912
221219-28	24	0.8572	0.8959	0.9936	0.997559	0.997525	0.993445	0.996075	0.996075	0.996075	0.998	0.9981	0.5004	0.9726	0.9665	0.3699	1518.16	1720.61	2599.09	0.2277	0.6628	0.3089	0.0996	0.0996	0.0954
221219-29	26	0.8845	0.8836	0.9928	0.997626	0.997659	0.975021	0.996075	0.996075	0.996075	0.9978	0.9979	0.4836	0.9752	0.9745	0.3703	1546.65	1674.23	2540.33	0.2403	0.6016	0.3462	0.0996	0.0996	0.0948
221219-30	29	0.9604	0.5254	0.9941	0.99689	0.996756	0.987895	0.996075	0.996075	0.996075	0.9984	0.9984	0.5074	0.9778	0.9551	0.3953	1690.78	1095.4	2565.84	0.318	0.3736	0.324	0.0658	0.0996	0.0949
221219-31	30	0.8123	0.5566	0.9272	0.997525	0.997258	0.92727	0.996075	0.996075	0.946886	0.9985	0.9987	0.4516	0.9421	0.9431	0.3817	1280.35	911.505	1609.88	0.1746	0.1311	0.4641	0.0996	0.0996	0.0813
221219-32	26	0.9397	0.9458	0.9949	0.997726	0.997626	0.991139	0.996075	0.996075	0.996075	0.9975	0.9977	0.5278	0.9675	0.9737	0.4044	1725.84	1925.72	2316.62	0.2457	0.484	0.1522	0.0996	0.0996	0.0934
221226-48	28	0.9049	0.9706	0.9974	0.997626	0.997459	0.995185	0.996075	0.996075	0.996075	0.998	0.9973	0.7266	0.9538	0.9414	0.5273	1622.25	2072.16	2583.34	0.1356	0.2517	0.3415	0.0996	0.0996	0.0954
221226-49	26	0.8287	0.913	0.9982	0.997693	0.99776	0.995118	0.996075	0.996075	0.996075	0.9979	0.9976	0.76	0.9724	0.9539	0.5599	1472.24	1981.2	2557.28	0.5693	0.2931	0.3442	0.0996	0.0996	0.0955
221227-39	28	0.5113	0.2164	0.9646	0.997826	0.996623	0.994315	0.996075	0.996075	0.996075	0.9975	0.9987	0.5089	0.9588	0.9525	0.3868	918.947	452.801	2652.88	0.1282	0.155	0.2871	0.0996	0.0996	0.0957
221227-40	29	0.452	0.0065	0.1269	0.99776	0.995	0.906604	0.996075	0.9895	0.881214	0.9948	0.9593	0.4678	0.8618	0.8041	0.3786	787.663	14.496	344.674	0.224	0.2824	0.3225	0.0996	0.099	0.096
221227-41	27	0.7586	0.8896	0.9779	0.99776	0.997592	0.995553	0.996075	0.996075	0.996075	0.9971	0.9977	0.5311	0.9766	0.9596	0.4031	1511.7	1389.41	2698.98	0.1635	0.0659	0.2866	0.0996	0.0659	0.096
221227-42	27	0.9176	0.9003	0.9154	0.99796	0.997826	0.958165	0.996075	0.996075	0.967818	0.9981	0.9952	0.4396	0.935	0.8999	0.3674	1496.99	1633.79	2227.83	0.773	0.125	0.4123	0.0996	0.0996	0.0931
221227-43	27	0.8619	0.9456	0.9746	0.99796	0.997927	0.991205	0.996075	0.996075	0.996075	0.9981	0.9973	0.4632	0.9638	0.9358	0.364	1436.35	1770.57	2507.7	0.403	0.1474	0.3481	0.0996	0.0996	0.0953
221227-44	29	0.7616	0.8665	0.9638	0.996823	0.996823	0.990436	0.996075	0.996075	0.996075	0.9986	0.9986	0.4952	0.9696	0.9485	0.3697	1340.32	1130.58	2593.05	0.1208	0.0607	0.3021	0.0996	0.0607	0.0954
221227-45	26	0.8873	0.9555	0.9939	0.997559	0.997559	0.994148	0.996075	0.996075	0.996075	0.9978	0.9977	0.5071	0.973	0.9567	0.3942	1578.25	2048.76	2591.54	0.3835	0.2345	0.3167	0.0996	0.0996	0.0958
221227-46	28	0.8977	0.8239	0.9951	0.997693	0.996723	0.994182	0.996075	0.996075	0.996075	0.9977	0.9985	0.5047	0.9646	0.951	0.3679	1630.25	1454.63	2469.01	0.3226	0.0809	0.3373	0.0996	0.0809	0.0953
221227-47	24	0.9447	0.9636	0.9985	0.997893	0.996924	0.996154	0.996075	0.996075	0.996075	0.9971	0.9984	0.578	0.9632	0.9763	0.4282	1707.12	1844.62	2737.35	0.7442	1.1063	0.2899	0.0996	0.0996	0.0961
221228-34	27	0.8246	0.2581	0.9939	0.997726	0.99679	0.993112	0.996075	0.996075	0.996075	0.998	0.9989	0.5075	0.9652	0.9466	0.395	1493.16	526.88	2583.41	0.5066	0.2557	0.3937	0.0996	0.0996	0.0954
221228-36	26	0.0888	0.0142	0.9634	0.997124	0.997	0.985052	0.99843	0.996075	0.996075	0.9989	0.986	0.4955	0.9243	0.8674	0.3665	154.172	31.3766	2257.47	0.6339	0.6012	0.3253	0.0996	0.0996	0.0917
221228-38	27	0.452	0.076	0.9218	0.996656	0.996389	0.985186	0.996075	0.996075	0.996075	0.9988	0.999	0.4931	0.961	0.9289	0.3634	877.005	131.833	2382.91	0.3787	0.0738	0.3397	0.0996	0.0738	0.0954
230303-52	27	0.5821	0.4606	0.9908	0.996723	0.996656	0.992944	0.99686	0.99686	0.99686	0.9985	0.9931	0.9083	0.9409	0.9559	0.7559	988.556	611.023	2436.62	0.5145	0.0753	0.3609	0.0996	0.0753	0.0942
Average	27	0.715481	0.636133	0.833817	0.998177	0.997857	0.975487	0.996991	0.996743	0.962368	0.99755	0.994872	0.619089	0.948792	0.927336	0.500336	1263.81	1160.72	1973	0.322486	0.228706	0.436178	0.0963722	0.086725	0.0920611
