# Supplementary material for: A novel fast hybrid capture sequencing method for high-efficiency common human coronavirus whole-genome acquisition
Source: mSystems. 2024 Apr 2;9(5):e01222-23. doi: 10.1128/msystems.01222-23 (PMC11097644; doi:10.1128/msystems.01222-23)
Supplement: Table S3 — Specific mutation sites discovered in clinical samples using three different methods. [file msystems.01222-23-s0009.xlsx]

## Sheet: 5‘ UTR
Supplementary table 3. Specific mutation sites discovered in 5‘ UTR using three different methods.
MT-Capture
POS	REF	ALT	type	210806-48	210806-49	210806-50	210806-51	210806-52	210806-53	210806-54	210806-55	210806-56	210806-57	210806-58	210806-60	210806-61	220220-66	220220-69	220220-73	221219-28	221219-29	221219-30	221219-31	221219-32	221226-48	221226-49	221227-39	221227-40	221227-41	221227-42	221227-43	221227-44	221227-45	221227-46	221227-47	221228-34	221228-36	221228-38	230303-52
21	C	T	upstream_gene_variant	0;0	0;0	0;0	0;0	0;0	0;0	0;0	0;0	0;0	0;0	0;0	0;0	0;0	0;0	0;0	0;0	0;0	0;0	0;0	0;0	0;0	0;0	0;0	0;0	0;0	0;0	0;0	0;0	0;0	0;0	0;0	0;0	0;0	0;0	485;0.0762887	0;0
44	C	T	upstream_gene_variant	0;0	1276;0.0869906	0;0	0;0	0;0	0;0	0;0	0;0	0;0	0;0	0;0	0;0	0;0	0;0	1263;0.12114	0;0	1396;1	1334;1	1226;0.980424	1430;0.982517	1272;0.991352	1222;0.963993	1852;0.968683	856;0.968458	904;0.700221	1001;0.999001	1765;0.9983	1666;0.992797	1044;0.995211	1549;0.998709	1447;0.997927	1663;0.998797	1212;0.966172	678;0.747788	1367;0.89466	1322;0.999244
122	A	G	upstream_gene_variant	0;0	0;0	0;0	0;0	0;0	0;0	0;0	0;0	0;0	0;0	0;0	0;0	0;0	0;0	0;0	0;0	0;0	0;0	0;0	0;0	0;0	0;0	0;0	0;0	0;0	1743;0.905336	0;0	0;0	0;0	0;0	0;0	0;0	0;0	0;0	0;0	0;0
210	G	T	upstream_gene_variant	1641;0.91103	3298;0.921468	3723;0.999731	705;0.995745	1041;0.928915	205;0.863415	3114;0.999037	1881;0.783094	1816;0.988987	3037;0.964109	1568;0.998087	3271;0.968817	4682;0.998718	0;0	0;0	0;0	0;0	0;0	2695;0.978108	0;0	0;0	0;0	0;0	0;0	0;0	0;0	0;0	0;0	0;0	0;0	0;0	0;0	0;0	0;0	0;0	0;0
241	C	T	upstream_gene_variant	1610;1	3374;0.998518	3403;0.999118	600;0.996667	877;0.986317	185;1	2969;1	2076;0.976879	2102;0.999049	3334;0.994901	1414;0.998586	3178;0.988043	4647;1	3523;1	2867;0.985002	3277;1	2865;1	3319;1	2941;0.990819	3009;1	2789;1	2231;1	4198;0.998571	1357;0.997789	2385;0.714046	2206;0.998187	5360;0.999067	4998;0.9994	1743;1	3878;0.998969	3199;1	5423;0.999262	3273;0.988084	684;0.976608	2674;1	3315;0.999698
T-Capture
POS	REF	ALT	type	210806-48	210806-49	210806-50	210806-51	210806-52	210806-53	210806-54	210806-55	210806-56	210806-57	210806-58	210806-60	210806-61	220220-66	220220-69	220220-73	221219-28	221219-29	221219-30	221219-31	221219-32	221226-48	221226-49	221227-39	221227-40	221227-41	221227-42	221227-43	221227-44	221227-45	221227-46	221227-47	221228-34	221228-36	221228-38	230303-52
21	C	T	upstream_gene_variant	0;0	0;0	0;0	0;0	0;0	0;0	0;0	0;0	0;0	0;0	0;0	0;0	0;0	46;1	0;0	156;1	0;0	0;0	0;0	0;0	0;0	0;0	0;0	0;0	0;0	0;0	0;0	0;0	0;0	0;0	0;0	0;0	0;0	0;0	16;0.25	0;0
44	C	T	upstream_gene_variant	0;0	0;0	0;0	0;0	193;0.202073	0;0	0;0	0;0	0;0	0;0	0;0	0;0	0;0	0;0	0;0	0;0	1575;1	1525;0.998689	1004;0.996016	1222;0.973813	1481;0.992573	1405;0.975089	1321;0.98486	541;0.974122	65;0.753846	615;0.996748	1485;0.997306	1404;0.998575	730;0.99589	1300;0.997692	841;0.997622	1710;0.998246	710;0.977465	156;0.826923	117;0.82906	496;1
122	A	G	upstream_gene_variant	0;0	0;0	0;0	0;0	0;0	0;0	0;0	0;0	0;0	0;0	0;0	0;0	0;0	0;0	0;0	0;0	0;0	0;0	0;0	0;0	0;0	0;0	0;0	0;0	0;0	1075;0.886512	0;0	0;0	0;0	0;0	0;0	0;0	0;0	0;0	0;0	0;0
210	G	T	upstream_gene_variant	2240;0.938393	3096;0.922804	4636;0.999137	169;1	345;0.869565	501;0.938124	4016;0.999502	1437;0.818372	374;0.997326	2413;0.97099	504;0.990079	3177;0.979855	5031;0.997615	0;0	0;0	0;0	0;0	0;0	3456;0.977141	0;0	0;0	0;0	0;0	0;0	0;0	0;0	0;0	0;0	0;0	0;0	0;0	0;0	0;0	0;0	0;0	0;0
241	C	T	upstream_gene_variant	2122;1	2947;0.997285	4009;1	130;1	306;0.986928	434;1	3638;1	1631;0.977315	391;1	2442;0.995086	455;1	2911;0.996221	4587;1	447;1	2033;0.988687	1734;1	4940;0.999393	4655;1	3160;0.991772	2380;1	4092;0.999756	3548;1	3814;0.999213	1052;1	102;0.77451	1674;0.997013	3701;1	4029;1	1639;1	3601;0.999722	1708;1	5629;0.999822	1569;0.991714	179;1	170;1	986;1
Multiplex PCR
POS	REF	ALT	type	210806-48	210806-49	210806-50	210806-51	210806-52	210806-53	210806-54	210806-55	210806-56	210806-57	210806-58	210806-60	210806-61	220220-66	220220-69	220220-73	221219-28	221219-29	221219-30	221219-31	221219-32	221226-48	221226-49	221227-39	221227-40	221227-41	221227-42	221227-43	221227-44	221227-45	221227-46	221227-47	221228-34	221228-36	221228-38	230303-52
21	C	T	upstream_gene_variant	0;0	0;0	0;0	0;0	0;0	0;0	0;0	0;0	0;0	0;0	0;0	0;0	0;0	0;0	0;0	25;1	0;0	0;0	0;0	0;0	0;0	0;0	0;0	0;0	0;0	0;0	0;0	0;0	0;0	0;0	0;0	0;0	0;0	0;0	0;0	0;0
44	C	T	upstream_gene_variant	0;0	0;0	0;0	0;0	0;0	0;0	0;0	0;0	0;0	0;0	0;0	0;0	0;0	0;0	0;0	0;0	75;0.16	0;0	73;0.835616	0;0	39;0.102564	50;0.56	14;0.571429	26;0.346154	16;0.5625	3;0.666667	550;0.432727	161;0.378882	59;0.559322	28;0.392857	138;0.673913	101;0.762376	35;0.4	0;0	0;0	15;1
122	A	G	upstream_gene_variant	0;0	0;0	0;0	0;0	0;0	0;0	0;0	0;0	0;0	0;0	0;0	0;0	0;0	0;0	0;0	0;0	0;0	0;0	0;0	0;0	0;0	0;0	0;0	0;0	0;0	257;0.918288	0;0	0;0	0;0	0;0	0;0	0;0	0;0	0;0	0;0	0;0
210	G	T	upstream_gene_variant	2352;0.997874	1627;0.998771	2840;0.998592	2383;0.998741	3235;0.999691	3667;0.999182	2902;0.998966	2667;0.99925	502;1	3729;0.999195	3099;0.999355	3442;0.996804	3840;0.997917	0;0	0;0	0;0	0;0	0;0	555;1	0;0	0;0	0;0	0;0	0;0	0;0	0;0	0;0	0;0	0;0	0;0	0;0	0;0	0;0	0;0	0;0	0;0
241	C	T	upstream_gene_variant	2462;0.999594	1892;1	3019;1	2519;1	3301;1	3810;1	3063;1	0;0	544;1	3789;0.999736	3248;1	3562;0.999719	3860;1	3364;1	1529;1	4394;1	873;1	872;1	716;1	977;1	672;1	701;1	949;1	481;1	105;1	614;1	972;0.998971	530;1	403;1	802;0.973815	755;1	1469;0.999319	807;1	418;1	554;1	3459;0.999422
Missense mutation: It is a common single nucleotide variation (SNV) that describes a change in a single nucleotide in the genome, resulting in a change in an amino acid in the corresponding protein sequence.
Synonymous mutation: It is a single nucleotide variation (SNV) that refers to a change in a single nucleotide in the genome, but due to codon redundancy, this change does not result in a change in the amino acid sequence of the gene encoding the protein. Therefore, this mutation will not directly affect the structure and function of the protein.
Stop gained: It is a single nucleotide variation (SNV), which refers to the change of a single nucleotide in the genome, leading to the change of a codon in the gene encoding protein from the sequence encoding amino acid to the Stop codon, thus leading to the early termination of protein synthesis.
Conservative inframe deletion: It is a genomic variation that refers to the deletion of one or more nucleotides in the gene encoding a protein, resulting in the deletion of one amino acid in the protein sequence, but the deleted amino acid has similar properties to other amino acids. This mutation is often referred to as "conserved" because it does not alter the structure and function of the prot…
Frameshift variant: Genomic variation refers to the insertion or deletion of one or more nucleotides in the gene encoding a protein, resulting in changes in all amino acids in the protein sequence. This mutation usually leads to premature termination of protein synthesis or the production of completely different protein sequences.
Downstream gene variant: It is a genomic variation that refers to a variation in the DNA region downstream of the end of a gene encoding a protein. This mutation usually does not directly affect the genes encoding proteins, but may affect gene expression. In the process of gene expression regulation, downstream regions may contain promoters, enhancers, or other regulatory elements, which may have…
Intergenic region: It is a genomic variation that refers to a DNA region located between two genes, which does not contain any genes encoding proteins. This mutation is usually considered a harmless mutation as it does not directly affect the genes encoding proteins.
Upstream gene variant: It is a genomic variation that refers to a variation in the DNA sequence located upstream of the gene encoding the protein. This variation may affect the transcription rate and expression level of genes, thereby affecting protein synthesis and function. This mutation is usually considered a harmless mutation as it does not directly affect the genes encoding proteins.
Disruptive inframe deletion: It is a genomic variation that refers to the deletion of one or more nucleotides in the gene encoding a protein, resulting in the deletion of one or more amino acids in the protein sequence, which have different properties from other amino acids. Because it may affect the structure and function of proteins, rather than just deleting one or more amino acids.

## Sheet: ORF1ab
Supplementary table 3. Specific mutation sites discovered in ORF1ab using three different methods.
MT-Capture
POS	REF	ALT	type	210806-48	210806-49	210806-50	210806-51	210806-52	210806-53	210806-54	210806-55	210806-56	210806-57	210806-58	210806-60	210806-61	220220-66	220220-69	220220-73	221219-28	221219-29	221219-30	221219-31	221219-32	221226-48	221226-49	221227-39	221227-40	221227-41	221227-42	221227-43	221227-44	221227-45	221227-46	221227-47	221228-34	221228-36	221228-38	230303-52
405	A	G	missense_variant	0;0	0;0	0;0	0;0	0;0	0;0	0;0	0;0	0;0	0;0	0;0	0;0	0;0	0;0	0;0	0;0	0;0	0;0	0;0	0;0	0;0	0;0	0;0	0;0	0;0	0;0	0;0	0;0	0;0	0;0	0;0	0;0	0;0	0;0	0;0	2987;0.988952
670	T	G	missense_variant	1987;0.103171	0;0	0;0	0;0	0;0	0;0	0;0	0;0	0;0	0;0	0;0	0;0	0;0	0;0	0;0	0;0	2777;0.99856	3347;0.999104	2811;0.998933	1595;0.989969	3255;0.985868	2365;0.961522	4658;0.972735	1305;0.983908	1610;0.889441	2466;0.99635	4180;0.987081	4440;0.992117	1801;0.998334	4353;0.999541	4169;0.994483	5700;0.998772	3244;0.904747	709;0.465444	2634;0.916477	3012;1
1048	G	T	missense_variant	1428;0.967787	3946;0.950583	3722;0.998925	674;0.997033	950;0.892632	237;0.869198	3178;0.999056	1856;0.710668	906;0.995585	3192;0.929511	1326;0.996983	3606;0.98863	4229;0.998818	0;0	3136;0.100446	0;0	0;0	0;0	0;0	0;0	0;0	0;0	0;0	0;0	0;0	0;0	0;0	0;0	0;0	0;0	0;0	0;0	0;0	0;0	0;0	0;0
1085	G	T	missense_variant	0;0	0;0	0;0	0;0	0;0	0;0	0;0	0;0	0;0	0;0	0;0	0;0	0;0	0;0	0;0	0;0	0;0	2799;0.981779	2749;0.997817	1381;1	2954;0.996953	2270;0.95815	4794;0.837714	1406;0.979374	1428;0.917367	2816;0.992898	0;0	0;0	1775;0.982535	4384;0.999544	3392;0.970519	5431;0.997606	3382;0.942637	526;0.155894	2449;0.981625	0;0
1263	C	T	missense_variant	0;0	0;0	0;0	0;0	0;0	0;0	0;0	0;0	0;0	0;0	0;0	0;0	0;0	0;0	0;0	0;0	0;0	0;0	0;0	0;0	0;0	0;0	0;0	0;0	0;0	0;0	0;0	0;0	0;0	0;0	0;0	0;0	0;0	0;0	0;0	3692;0.999187
1627	C	T	synonymous_variant	0;0	0;0	0;0	0;0	0;0	0;0	0;0	0;0	0;0	0;0	0;0	0;0	0;0	0;0	0;0	0;0	2383;1	2669;0.999625	2087;1	1403;0.949394	2703;0.984832	1919;0.956227	3959;0.962112	1095;0.96347	523;0.994264	2204;0.993648	3522;0.983816	3885;1	1356;0.985251	3583;0.999721	3423;0.996202	5448;0.998348	2957;0.912073	648;0.907407	1991;0.970367	0;0
1820	G	A	missense_variant	0;0	0;0	0;0	0;0	0;0	0;0	0;0	0;0	0;0	0;0	0;0	0;0	0;0	0;0	0;0	0;0	0;0	0;0	0;0	0;0	0;0	0;0	0;0	0;0	0;0	0;0	0;0	0;0	0;0	0;0	0;0	0;0	0;0	1332;0.6997	0;0	0;0
2509	C	T	synonymous_variant	0;0	0;0	0;0	0;0	0;0	0;0	0;0	0;0	0;0	0;0	0;0	0;0	0;0	0;0	0;0	0;0	0;0	0;0	0;0	0;0	0;0	0;0	0;0	0;0	1469;0.961879	0;0	0;0	0;0	0;0	0;0	0;0	0;0	0;0	0;0	0;0	0;0
2710	C	T	synonymous_variant	0;0	0;0	0;0	0;0	0;0	0;0	0;0	0;0	0;0	0;0	0;0	0;0	0;0	0;0	0;0	0;0	2143;1	0;0	0;0	0;0	0;0	0;0	0;0	0;0	0;0	0;0	3690;0.999729	3752;0.999733	0;0	0;0	0;0	0;0	0;0	0;0	0;0	0;0
2790	C	T	missense_variant	0;0	0;0	0;0	0;0	0;0	0;0	0;0	0;0	0;0	0;0	0;0	0;0	0;0	0;0	0;0	0;0	2511;1	2866;1	2892;0.992739	1293;1	3377;0.985786	2112;0.97017	4174;0.991854	1387;0.994232	998;0.953908	2831;0.997174	4022;0.998508	3427;0.999708	1854;1	3803;0.995267	3873;0.999484	5587;0.998747	2528;0.996044	850;0.884706	2423;0.998762	2840;1
2803	T	C	synonymous_variant	0;0	0;0	0;0	687;0.995633	0;0	0;0	3725;0.998926	0;0	0;0	0;0	0;0	0;0	0;0	0;0	0;0	0;0	0;0	0;0	0;0	0;0	0;0	0;0	0;0	0;0	0;0	0;0	0;0	0;0	0;0	0;0	0;0	0;0	0;0	0;0	0;0	0;0
2832	A	G	missense_variant	0;0	0;0	0;0	0;0	0;0	0;0	0;0	0;0	0;0	0;0	0;0	0;0	0;0	4769;0.998322	3778;0.816834	4133;1	0;0	0;0	0;0	0;0	0;0	0;0	0;0	0;0	0;0	0;0	0;0	0;0	0;0	0;0	0;0	0;0	0;0	0;0	0;0	0;0
3037	C	T	synonymous_variant	1335;0.999251	2484;0.993961	2285;1	217;1	511;0.976517	134;1	2379;0.999159	1073;0.981361	566;1	2179;0.998623	719;1	2778;0.9946	2946;0.999661	2854;0.99965	2206;0.989121	2391;0.999582	1729;1	2028;1	1962;1	800;1	2149;0.999535	1453;0.998624	3433;1	807;1	725;1	1975;1	2589;0.999228	3023;0.999338	1166;1	3313;0.999698	2882;0.999306	4766;0.99958	2320;1	440;0.886364	1690;0.999408	2549;1
3987	C	T	missense_variant	0;0	0;0	0;0	0;0	0;0	0;0	0;0	0;0	0;0	0;0	0;0	0;0	0;0	0;0	0;0	0;0	0;0	0;0	0;0	0;0	0;0	0;0	0;0	0;0	0;0	0;0	0;0	0;0	0;0	0;0	0;0	0;0	0;0	0;0	2714;0.846352	0;0
4181	G	T	missense_variant	2068;0.875242	4048;0.930089	4766;1	964;0.993776	1716;0.911422	344;0.793605	3917;0.999234	1370;0.586861	1333;0.971493	3406;0.922783	2290;0.991266	3944;0.87855	4682;0.999146	0;0	0;0	0;0	0;0	0;0	0;0	0;0	0;0	0;0	0;0	0;0	0;0	0;0	0;0	0;0	0;0	0;0	0;0	0;0	0;0	0;0	0;0	0;0
4184	G	A	missense_variant	0;0	0;0	0;0	0;0	0;0	356;0.120787	0;0	0;0	0;0	0;0	0;0	0;0	0;0	0;0	0;0	0;0	2892;0.998617	2923;0.996921	2825;0.976637	1448;1	3361;0.988991	2702;0.965951	4879;0.94876	1737;0.982729	1501;0.968021	2878;0.99583	3786;0.999736	4102;0.992686	1698;0.991755	4153;0.997833	3665;0.994543	5527;0.9962	2867;0.93617	1186;0.840641	2516;0.956677	3317;0.992765
4230	C	T	missense_variant	0;0	0;0	0;0	0;0	0;0	0;0	0;0	0;0	0;0	0;0	0;0	0;0	0;0	0;0	0;0	0;0	0;0	0;0	0;0	0;0	0;0	0;0	0;0	0;0	0;0	0;0	0;0	0;0	2161;0.974549	4554;0.981335	0;0	6124;0.935336	0;0	1135;0.211454	0;0	0;0
4321	C	T	synonymous_variant	2553;0.109283	0;0	0;0	0;0	0;0	0;0	0;0	1774;0.109921	0;0	0;0	0;0	0;0	0;0	0;0	0;0	0;0	3442;0.998838	3526;0.998866	3263;0.984064	2082;0.959174	4039;0.991087	2950;0.950508	5577;0.982607	2023;0.990114	1624;0.953202	3308;0.997279	5101;0.997059	4349;0.992182	2254;0.996007	4718;0.998516	4351;0.997932	6239;0.996314	3781;0.976197	1135;0.805286	2707;0.957518	3178;0.996539
4524	C	T	missense_variant	0;0	0;0	0;0	0;0	0;0	0;0	0;0	0;0	0;0	0;0	0;0	0;0	0;0	0;0	0;0	0;0	0;0	0;0	0;0	0;0	0;0	2633;0.958982	0;0	0;0	0;0	0;0	0;0	0;0	0;0	0;0	0;0	0;0	0;0	0;0	0;0	0;0
5386	T	G	synonymous_variant	0;0	0;0	0;0	0;0	0;0	0;0	0;0	0;0	0;0	0;0	0;0	0;0	0;0	4066;0.998524	3421;0.786612	3624;1	0;0	0;0	0;0	0;0	0;0	0;0	0;0	0;0	0;0	0;0	0;0	0;0	0;0	0;0	0;0	0;0	0;0	689;0.175617	0;0	0;0
5672	C	T	missense_variant	0;0	0;0	0;0	0;0	0;0	0;0	0;0	0;0	0;0	0;0	0;0	0;0	0;0	4523;0.999558	3946;0.822859	4298;0.999302	0;0	0;0	0;0	0;0	0;0	0;0	0;0	0;0	0;0	0;0	0;0	0;0	0;0	0;0	0;0	0;0	0;0	0;0	0;0	0;0
5720	G	A	missense_variant	0;0	0;0	0;0	0;0	0;0	0;0	0;0	0;0	0;0	0;0	0;0	0;0	0;0	0;0	0;0	0;0	0;0	0;0	0;0	0;0	0;0	0;0	0;0	0;0	0;0	0;0	0;0	0;0	0;0	0;0	0;0	0;0	0;0	0;0	0;0	2461;0.998781
5796	C	T	missense_variant	0;0	0;0	0;0	0;0	0;0	0;0	0;0	0;0	0;0	0;0	0;0	0;0	0;0	0;0	0;0	0;0	0;0	4233;0.996456	0;0	2235;0.945861	4171;0.992088	2921;0.97809	5746;0.968326	2090;0.984689	1688;0.969787	3391;0.997936	0;0	0;0	0;0	0;0	4287;0.999767	0;0	3838;0.978895	0;0	3256;0.983108	0;0
5924	G	A	missense_variant	0;0	0;0	0;0	0;0	0;0	0;0	0;0	0;0	0;0	0;0	0;0	0;0	0;0	5002;0.9994	4346;0.846295	4930;0.999189	0;0	0;0	0;0	0;0	0;0	0;0	0;0	0;0	0;0	0;0	0;0	0;0	0;0	0;0	0;0	0;0	0;0	0;0	0;0	0;0
6358	G	T	missense_variant	0;0	0;0	0;0	0;0	0;0	0;0	0;0	0;0	0;0	0;0	0;0	0;0	0;0	0;0	0;0	0;0	0;0	0;0	0;0	0;0	0;0	0;0	0;0	0;0	0;0	0;0	0;0	4345;0.998619	0;0	0;0	0;0	0;0	0;0	0;0	0;0	0;0
6402	C	T	missense_variant	1922;0.936524	4031;0.928802	4375;0.999543	937;0.996798	1204;0.914452	281;0.882562	3487;1	2597;0.760108	1347;0.986637	3437;0.89002	2072;0.997587	3703;0.941939	4922;0.999594	0;0	0;0	0;0	0;0	0;0	0;0	0;0	0;0	0;0	0;0	0;0	0;0	0;0	0;0	0;0	0;0	0;0	0;0	0;0	0;0	0;0	0;0	0;0
6512	AGTT	A	disruptive_inframe_deletion	0;0	0;0	0;0	0;0	0;0	0;0	0;0	0;0	0;0	0;0	0;0	0;0	0;0	4304;0.998606	3687;0.834283	4065;1	0;0	0;0	0;0	0;0	0;0	0;0	0;0	0;0	0;0	0;0	0;0	0;0	0;0	0;0	0;0	0;0	0;0	0;0	0;0	0;0
6719	A	G	missense_variant	0;0	0;0	0;0	0;0	0;0	0;0	0;0	0;0	0;0	0;0	0;0	0;0	0;0	0;0	0;0	0;0	0;0	0;0	0;0	0;0	0;0	0;0	0;0	0;0	0;0	0;0	0;0	0;0	0;0	0;0	0;0	0;0	0;0	1266;0.533175	0;0	0;0
7062	A	G	missense_variant	0;0	0;0	0;0	0;0	0;0	0;0	0;0	0;0	0;0	0;0	0;0	0;0	0;0	0;0	0;0	0;0	0;0	0;0	0;0	0;0	0;0	0;0	0;0	0;0	0;0	0;0	0;0	0;0	0;0	0;0	0;0	0;0	0;0	0;0	0;0	2871;0.975618
7124	C	T	missense_variant	1719;0.905759	4038;0.920505	3225;0.99845	788;0.997462	907;0.880926	246;0.869919	3334;1	1404;0.433761	703;0.947368	2986;0.883121	1395;0.991398	3743;0.942025	4301;0.998372	0;0	3201;0.122149	0;0	0;0	0;0	0;0	0;0	0;0	0;0	0;0	0;0	0;0	0;0	0;0	0;0	0;0	0;0	0;0	0;0	0;0	0;0	0;0	0;0
7528	C	T	synonymous_variant	0;0	0;0	0;0	0;0	914;0.134573	0;0	0;0	0;0	0;0	0;0	0;0	0;0	0;0	0;0	0;0	0;0	0;0	2680;0.999627	2418;0.990902	1146;0.999127	2829;0.99187	1635;0.95841	4583;0.964652	1157;0.979257	633;0.791469	2017;0.992067	0;0	0;0	1610;1	3793;0.997364	3299;0.995453	5535;0.997832	2627;0.999239	1076;0.223978	1912;0.980649	0;0
7782	A	G	missense_variant	0;0	0;0	0;0	0;0	0;0	0;0	0;0	0;0	0;0	0;0	0;0	0;0	0;0	0;0	0;0	0;0	0;0	0;0	2856;1	0;0	0;0	0;0	0;0	0;0	0;0	0;0	0;0	0;0	0;0	0;0	0;0	0;0	0;0	0;0	0;0	0;0
7915	A	T	missense_variant	0;0	0;0	0;0	0;0	0;0	0;0	0;0	0;0	0;0	0;0	0;0	0;0	0;0	4455;0.998429	3781;0.724412	3921;0.998725	0;0	0;0	0;0	0;0	0;0	0;0	0;0	0;0	0;0	0;0	0;0	0;0	0;0	0;0	0;0	0;0	0;0	0;0	0;0	0;0
8393	G	A	missense_variant	0;0	0;0	0;0	0;0	0;0	0;0	0;0	0;0	0;0	0;0	0;0	0;0	0;0	2940;0.99932	2266;0.713592	2530;0.999209	0;0	0;0	0;0	0;0	0;0	0;0	0;0	0;0	0;0	0;0	0;0	0;0	0;0	0;0	0;0	0;0	0;0	0;0	0;0	0;0
8626	C	T	synonymous_variant	0;0	0;0	0;0	0;0	0;0	0;0	0;0	0;0	0;0	0;0	0;0	0;0	0;0	0;0	0;0	0;0	3338;0.998802	0;0	0;0	0;0	0;0	0;0	0;0	0;0	0;0	0;0	4379;0.995204	4359;0.994265	0;0	0;0	0;0	0;0	0;0	1052;0.63403	0;0	0;0
8652	T	C	missense_variant	0;0	0;0	0;0	0;0	0;0	0;0	0;0	0;0	0;0	0;0	0;0	0;0	0;0	4574;0.997814	3720;0.793548	4174;0.99976	0;0	0;0	0;0	0;0	0;0	0;0	0;0	0;0	0;0	0;0	0;0	0;0	0;0	0;0	0;0	0;0	0;0	0;0	0;0	0;0
8692	C	T	synonymous_variant	0;0	0;0	0;0	0;0	0;0	0;0	0;0	0;0	0;0	0;0	0;0	0;0	0;0	0;0	0;0	0;0	0;0	0;0	0;0	0;0	0;0	0;0	0;0	0;0	0;0	0;0	0;0	0;0	0;0	0;0	0;0	0;0	0;0	0;0	0;0	3551;1
8986	C	T	synonymous_variant	2016;0.981647	4771;0.929784	4523;0.999558	902;0.984479	1863;0.810521	274;0.868613	3955;0.999494	1831;0.48225	1753;0.982316	3908;0.919908	2078;0.99615	4185;0.892712	3650;0.995068	0;0	3851;0.153726	0;0	0;0	0;0	0;0	0;0	0;0	0;0	0;0	0;0	0;0	0;0	0;0	0;0	0;0	0;0	0;0	0;0	0;0	0;0	0;0	0;0
9053	G	T	missense_variant	1919;0.952058	4415;0.929105	4724;1	937;1	1757;0.856005	271;0.826568	4106;1	1904;0.529412	1554;0.985843	3787;0.922102	2108;0.99241	4064;0.890748	4300;0.996512	0;0	4106;0.172918	0;0	0;0	0;0	0;0	0;0	0;0	0;0	0;0	0;0	0;0	0;0	0;0	0;0	0;0	0;0	0;0	0;0	0;0	0;0	0;0	0;0
9160	T	A	synonymous_variant	0;0	0;0	0;0	0;0	0;0	0;0	0;0	0;0	0;0	0;0	0;0	0;0	0;0	0;0	0;0	0;0	0;0	0;0	0;0	0;0	0;0	0;0	0;0	0;0	0;0	0;0	0;0	3944;0.986055	0;0	0;0	0;0	0;0	0;0	0;0	0;0	0;0
9344	C	T	missense_variant	0;0	0;0	0;0	0;0	0;0	0;0	0;0	0;0	0;0	0;0	0;0	0;0	0;0	0;0	0;0	0;0	1965;0.998982	2068;0.997099	2871;0.984674	1232;0.975649	2249;0.992886	1494;0.983266	3929;0.982184	861;0.995354	944;0.841102	1793;0.996096	3690;1	3168;0.994318	1232;0.993506	3173;1	2731;1	4940;0.998583	2300;0.952609	656;0.887195	1482;0.97166	2237;0.983013
9424	A	G	synonymous_variant	0;0	0;0	0;0	0;0	0;0	0;0	0;0	0;0	0;0	0;0	0;0	0;0	0;0	0;0	0;0	0;0	2041;1	2165;0.999076	2686;0.988459	1549;0.978696	2233;0.995074	1507;0.93497	3654;0.961412	694;0.997118	575;0.808696	1660;0.995783	4095;0.998535	3437;0.991562	1211;0.987614	3436;0.999709	3073;1	5079;0.997834	2396;0.921536	600;0.851667	1402;0.961484	2142;0.98226
9534	C	T	missense_variant	0;0	0;0	0;0	0;0	0;0	0;0	0;0	0;0	0;0	0;0	0;0	0;0	0;0	0;0	0;0	0;0	2918;0.998629	3203;1	2949;0.989488	2145;0.999068	3289;0.997872	1940;0.979897	4473;0.97742	1154;0.993934	1052;0.958175	2539;0.998818	5027;1	4228;0.997635	1801;0.994448	4387;1	3528;1	5640;0.998582	3270;0.992661	903;0.982281	2114;0.988647	2879;0.998958
9711	C	T	missense_variant	0;0	0;0	0;0	0;0	0;0	0;0	0;0	0;0	0;0	0;0	0;0	0;0	0;0	0;0	0;0	3021;1	0;0	0;0	0;0	0;0	0;0	0;0	0;0	0;0	0;0	0;0	0;0	0;0	0;0	0;0	0;0	0;0	0;0	0;0	0;0	0;0
9866	C	T	missense_variant	0;0	0;0	0;0	0;0	0;0	0;0	0;0	0;0	0;0	0;0	0;0	0;0	0;0	0;0	0;0	0;0	0;0	0;0	0;0	0;0	0;0	0;0	0;0	0;0	0;0	0;0	0;0	0;0	0;0	0;0	0;0	0;0	0;0	0;0	0;0	2290;0.99869
10029	C	T	missense_variant	2296;0.991289	4052;0.976061	4462;0.999552	620;1	1250;0.98	290;0.982759	3781;0.998678	1708;0.535129	1849;0.988643	3718;0.980097	2213;0.998644	3572;0.984043	4058;0.999014	4293;0.999767	3754;0.974427	4198;0.999285	3054;0.999673	3126;0.99968	3105;0.998712	1424;1	3355;1	2328;0.988832	4608;0.988932	1524;1	1760;0.980682	2846;0.997892	4241;0.999528	3862;1	2002;0.994006	4280;0.998364	3775;0.992318	5588;0.997853	3542;0.986166	571;0.833625	2426;1	3149;0.999365
10198	C	T	synonymous_variant	0;0	0;0	0;0	0;0	0;0	0;0	0;0	0;0	0;0	0;0	0;0	0;0	0;0	0;0	0;0	0;0	2919;0.999657	2875;1	2977;0.999664	1466;0.99045	3141;0.994269	2327;0.982381	4604;0.971764	1222;0.994272	1275;0.883137	2603;0.99539	4628;0.999784	3862;0.998705	1687;0.994665	4090;0.998044	3766;0.998407	5413;0.998522	2958;0.929006	496;0.949597	2338;0.976903	2958;0.999324
10317	A	G	missense_variant	0;0	0;0	0;0	0;0	0;0	0;0	0;0	0;0	0;0	0;0	0;0	0;0	0;0	0;0	0;0	0;0	0;0	0;0	0;0	0;0	0;0	0;0	0;0	0;0	0;0	0;0	0;0	0;0	0;0	0;0	0;0	0;0	0;0	906;0.401766	0;0	0;0
10323	A	G	missense_variant	0;0	0;0	0;0	0;0	0;0	0;0	0;0	0;0	0;0	0;0	0;0	0;0	0;0	0;0	0;0	0;0	0;0	0;0	0;0	0;0	0;0	0;0	0;0	0;0	0;0	0;0	0;0	0;0	0;0	0;0	0;0	0;0	0;0	906;0.619205	0;0	0;0
10447	G	A	synonymous_variant	0;0	0;0	0;0	0;0	0;0	0;0	0;0	0;0	0;0	0;0	0;0	0;0	0;0	0;0	0;0	0;0	2389;0.999581	2448;1	2858;0.978656	1224;1	2485;0.991147	1539;0.992203	3780;0.974868	992;0.980847	678;0.958702	2012;0.997018	3971;0.999748	3503;0.990009	1348;0.987389	3510;1	3046;0.983257	4963;0.995567	2691;0.943887	888;0.75	2145;0.988345	2599;0.996537
10449	C	A	missense_variant	0;0	0;0	0;0	0;0	0;0	0;0	0;0	0;0	0;0	0;0	0;0	0;0	0;0	3532;0.999151	3293;0.695111	3316;0.999397	2382;0.99958	2428;1	2857;0.978649	1199;1	2464;0.991071	1576;1	3867;0.994052	1053;0.988604	726;1	2006;0.99651	3924;0.999745	3476;0.989931	1424;0.996489	3498;1	3072;0.994141	4958;0.995563	2766;0.992046	887;0.939121	2185;0.993135	2599;0.996537
11035	A	G	synonymous_variant	0;0	0;0	0;0	0;0	0;0	0;0	0;0	0;0	0;0	0;0	0;0	0;0	0;0	0;0	0;0	0;0	0;0	0;0	0;0	0;0	0;0	0;0	0;0	0;0	0;0	0;0	4399;0.999091	0;0	0;0	0;0	0;0	0;0	0;0	0;0	0;0	0;0
11201	A	G	missense_variant	1906;0.85362	3792;0.928534	3404;0.997944	742;1	736;0.887228	286;0.933566	3398;0.997646	1357;0.509948	1102;0.986388	3051;0.974107	1586;0.996847	3625;0.93931	4080;0.997059	0;0	3152;0.130393	0;0	0;0	0;0	0;0	0;0	0;0	0;0	0;0	0;0	0;0	0;0	0;0	0;0	0;0	0;0	0;0	0;0	0;0	0;0	0;0	0;0
11266	G	T	missense_variant	0;0	0;0	0;0	0;0	0;0	0;0	0;0	0;0	0;0	0;0	0;0	0;0	0;0	0;0	0;0	0;0	0;0	0;0	0;0	0;0	0;0	0;0	0;0	0;0	0;0	0;0	0;0	0;0	0;0	0;0	0;0	0;0	0;0	811;0.626387	0;0	0;0
11282	AGTTTGTCTG	A	disruptive_inframe_deletion	0;0	0;0	0;0	0;0	0;0	0;0	0;0	0;0	0;0	0;0	0;0	0;0	0;0	3438;0.995346	2829;0.780841	3292;0.99514	0;0	0;0	0;0	0;0	0;0	0;0	0;0	0;0	0;0	0;0	0;0	0;0	0;0	0;0	0;0	0;0	0;0	0;0	0;0	0;0
11287	GTCTGGTTTT	G	conservative_inframe_deletion	1776;0.104167	0;0	0;0	0;0	0;0	0;0	0;0	1634;0.197674	0;0	0;0	0;0	0;0	0;0	0;0	0;0	0;0	2170;1	2545;0.998821	2564;0.99922	1057;0.998108	2790;0.991398	2146;1	4120;0.997087	1099;0.99727	1053;0.996201	2212;0.999548	3714;0.998654	3064;0.999674	1485;0.991246	3399;0.99441	3412;0.993552	4772;0.998743	2518;0.992057	714;0.869748	1727;0.998842	2539;0.999212
11332	A	G	synonymous_variant	1868;0.890257	4594;0.933609	4799;0.999583	923;0.989166	1173;0.964194	340;0.926471	3993;1	1592;0.769472	1709;0.984786	3549;0.966469	1819;0.99945	3953;0.968631	4737;0.999578	0;0	3712;0.184267	0;0	0;0	0;0	0;0	0;0	0;0	0;0	0;0	0;0	0;0	0;0	0;0	0;0	0;0	0;0	0;0	0;0	0;0	0;0	0;0	0;0
11537	A	G	missense_variant	0;0	0;0	0;0	0;0	0;0	0;0	0;0	0;0	0;0	0;0	0;0	0;0	0;0	4006;0.998752	3239;0.793764	3878;0.999226	0;0	0;0	0;0	0;0	0;0	0;0	0;0	0;0	0;0	0;0	0;0	0;0	0;0	0;0	0;0	0;0	0;0	0;0	0;0	0;0
11704	C	T	synonymous_variant	0;0	0;0	0;0	0;0	0;0	0;0	0;0	0;0	0;0	0;0	0;0	0;0	0;0	0;0	0;0	0;0	0;0	0;0	0;0	0;0	0;0	0;0	0;0	1646;0.973269	0;0	0;0	0;0	0;0	0;0	0;0	0;0	0;0	0;0	0;0	0;0	0;0
11737	T	C	synonymous_variant	0;0	0;0	0;0	0;0	0;0	0;0	0;0	0;0	0;0	0;0	0;0	0;0	0;0	0;0	0;0	0;0	0;0	0;0	0;0	0;0	0;0	0;0	0;0	0;0	0;0	0;0	0;0	4398;0.993861	0;0	0;0	0;0	0;0	0;0	0;0	0;0	0;0
11824	C	T	synonymous_variant	0;0	0;0	0;0	0;0	0;0	0;0	0;0	0;0	0;0	0;0	0;0	0;0	0;0	0;0	0;0	0;0	0;0	0;0	0;0	0;0	0;0	0;0	0;0	0;0	0;0	0;0	0;0	4251;0.995766	0;0	0;0	0;0	0;0	0;0	0;0	0;0	0;0
11916	C	T	missense_variant	0;0	0;0	0;0	0;0	0;0	0;0	0;0	0;0	0;0	0;0	0;0	0;0	0;0	0;0	0;0	0;0	0;0	0;0	0;0	0;0	0;0	0;0	0;0	0;0	0;0	2655;0.999623	0;0	0;0	0;0	0;0	0;0	0;0	0;0	0;0	0;0	0;0
12111	G	A	missense_variant	0;0	0;0	0;0	0;0	0;0	0;0	0;0	0;0	0;0	0;0	0;0	0;0	0;0	0;0	0;0	0;0	0;0	0;0	0;0	0;0	0;0	0;0	0;0	0;0	0;0	0;0	4899;0.998367	0;0	0;0	0;0	0;0	0;0	0;0	0;0	0;0	0;0
12160	G	A	synonymous_variant	0;0	0;0	0;0	0;0	0;0	0;0	0;0	0;0	0;0	0;0	0;0	0;0	0;0	0;0	0;0	0;0	3086;0.99676	3309;0.998489	3395;0.999705	1173;0.999147	3791;0.997098	2598;0.971132	4765;0.978804	1759;0.994883	1536;0.977865	3217;0.998135	4554;0.993193	4006;0.995257	2311;0.991346	4509;0.997339	4131;0.997579	5663;0.998587	3417;0.982441	1034;0.832689	2757;0.98259	0;0
12310	G	A	synonymous_variant	0;0	0;0	0;0	0;0	0;0	0;0	0;0	0;0	0;0	0;0	0;0	0;0	0;0	0;0	0;0	0;0	2664;0.999625	0;0	0;0	0;0	0;0	0;0	0;0	0;0	0;0	0;0	3995;0.991239	3192;0.997807	0;0	0;0	0;0	0;0	0;0	1040;0.6875	0;0	0;0
12789	C	T	missense_variant	0;0	0;0	0;0	0;0	0;0	0;0	0;0	0;0	0;0	0;0	0;0	0;0	0;0	0;0	0;0	0;0	0;0	0;0	0;0	0;0	0;0	0;0	0;0	0;0	0;0	0;0	4228;0.996925	0;0	0;0	0;0	0;0	0;0	0;0	0;0	0;0	3020;0.972517
12880	C	T	synonymous_variant	0;0	0;0	0;0	0;0	0;0	0;0	0;0	0;0	0;0	0;0	0;0	0;0	0;0	0;0	0;0	0;0	2332;0.996569	2614;0.99847	2930;0.990444	1397;0.973515	2998;0.992662	2029;0.950222	4615;0.981365	1211;0.991742	1487;0.941493	2315;0.99568	3936;0.996951	3074;0.99512	1732;0.982679	3684;0.9943	2933;1	5206;0.999232	2834;0.966478	1328;0.826054	2208;0.985054	2358;1
13195	T	C	synonymous_variant	0;0	0;0	0;0	0;0	0;0	0;0	0;0	0;0	0;0	0;0	0;0	0;0	0;0	4750;0.998947	3974;0.786613	4483;0.998439	0;0	0;0	0;0	0;0	0;0	0;0	0;0	0;0	0;0	0;0	0;0	0;0	0;0	0;0	0;0	0;0	0;0	0;0	0;0	0;0
13668	T	G	synonymous_variant	0;0	0;0	0;0	0;0	0;0	0;0	0;0	0;0	0;0	0;0	0;0	0;0	0;0	0;0	0;0	0;0	0;0	0;0	0;0	0;0	0;0	0;0	0;0	0;0	0;0	0;0	0;0	0;0	0;0	0;0	0;0	0;0	0;0	0;0	0;0	2687;0.995906
14181	G	C	missense_variant	0;0	0;0	0;0	0;0	0;0	0;0	0;0	0;0	0;0	0;0	0;0	0;0	0;0	0;0	0;0	0;0	0;0	2772;0.997475	3028;0.989102	1498;0.970628	3286;0.986306	2361;0.941974	4524;0.966622	1415;0.980212	1346;0.895988	2673;0.994762	0;0	0;0	2006;0.98006	3845;0.99948	3414;0.977153	5324;0.999061	2863;1	1232;0.23539	2427;0.946848	0;0
14408	C	T	missense_variant	1415;0.999293	2943;0.997961	2836;0.999295	333;1	700;1	195;1	2625;0.997714	1083;1	229;1	2536;0.996057	815;1	2976;0.990927	2483;0.999195	3064;1	2420;0.995041	2920;1	2105;0.999525	2142;1	2596;0.999615	1648;1	2586;0.998453	1456;0.997253	3572;1	983;0.997965	856;0.997664	1801;0.999445	3419;0.999123	2785;0.999641	1286;1	2981;0.995639	2757;1	4602;0.999783	2902;0.994831	693;0.92785	1788;1	2217;1
14673	A	G	synonymous_variant	0;0	0;0	0;0	0;0	0;0	0;0	0;0	0;0	0;0	0;0	0;0	0;0	0;0	0;0	0;0	0;0	0;0	0;0	0;0	0;0	0;0	0;0	0;0	0;0	0;0	0;0	0;0	0;0	0;0	0;0	0;0	0;0	0;0	938;0.726013	0;0	0;0
15096	T	C	synonymous_variant	0;0	0;0	0;0	0;0	0;0	0;0	0;0	1425;0.694035	0;0	0;0	0;0	0;0	0;0	0;0	0;0	0;0	0;0	0;0	0;0	0;0	0;0	0;0	0;0	0;0	0;0	0;0	0;0	0;0	0;0	0;0	0;0	0;0	0;0	0;0	0;0	0;0
15240	C	T	synonymous_variant	0;0	0;0	0;0	0;0	0;0	0;0	0;0	0;0	0;0	0;0	0;0	0;0	0;0	4698;0.999361	4008;0.85479	4577;0.999782	0;0	0;0	0;0	0;0	0;0	0;0	0;0	0;0	0;0	0;0	0;0	0;0	0;0	0;0	0;0	0;0	0;0	0;0	0;0	0;0
15451	G	A	missense_variant	1958;0.930541	4353;0.958649	4135;0.997098	675;0.997037	1480;0.924324	283;0.858657	3692;0.999187	1792;0.703683	943;0.973489	3291;0.968703	1675;0.98806	4335;0.902191	4152;0.997351	0;0	3580;0.126257	0;0	0;0	0;0	0;0	0;0	0;0	0;0	0;0	0;0	0;0	0;0	0;0	0;0	0;0	0;0	0;0	0;0	0;0	0;0	0;0	2744;0.999271
15714	C	T	synonymous_variant	0;0	0;0	0;0	0;0	0;0	0;0	0;0	0;0	0;0	0;0	0;0	0;0	0;0	0;0	0;0	0;0	2486;0.999598	3107;0.999678	2724;0.996696	1591;1	2984;0.979223	2037;0.986254	4554;0.974747	1031;0.99321	798;0.874687	2117;0.994804	4456;0.991472	3243;0.999692	1532;0.990862	3934;0.997458	3070;1	5440;0.995772	3229;0.972128	922;0.818872	1934;0.979835	2583;1
15738	C	T	synonymous_variant	0;0	0;0	0;0	0;0	0;0	0;0	0;0	0;0	0;0	0;0	0;0	0;0	0;0	0;0	0;0	0;0	0;0	0;0	0;0	0;0	0;0	0;0	0;0	0;0	0;0	0;0	0;0	0;0	0;0	0;0	0;0	0;0	0;0	0;0	0;0	2627;1
15939	T	C	synonymous_variant	0;0	0;0	0;0	0;0	0;0	0;0	0;0	0;0	0;0	0;0	0;0	0;0	0;0	0;0	0;0	0;0	0;0	0;0	0;0	0;0	0;0	0;0	0;0	0;0	0;0	0;0	0;0	0;0	0;0	0;0	0;0	0;0	0;0	0;0	0;0	2980;0.979866
16342	T	C	missense_variant	0;0	0;0	0;0	0;0	0;0	0;0	0;0	1202;0.114809	0;0	0;0	0;0	0;0	0;0	0;0	0;0	0;0	0;0	0;0	0;0	0;0	0;0	0;0	0;0	0;0	0;0	0;0	0;0	0;0	0;0	0;0	0;0	0;0	0;0	0;0	0;0	2577;0.991851
16456	T	C	missense_variant	0;0	0;0	0;0	0;0	0;0	0;0	0;0	0;0	0;0	0;0	0;0	0;0	0;0	0;0	0;0	0;0	0;0	0;0	0;0	0;0	0;0	0;0	0;0	0;0	0;0	0;0	0;0	0;0	0;0	0;0	0;0	0;0	0;0	731;0.751026	0;0	0;0
16466	C	T	missense_variant	1278;0.884977	3315;0.94721	3247;0.998768	511;0.964775	827;0.863362	186;0.854839	2811;0.996798	953;0.47639	980;0.986735	2665;0.95197	1233;0.993512	2955;0.948223	3061;0.9951	0;0	0;0	0;0	0;0	0;0	0;0	0;0	0;0	0;0	0;0	0;0	0;0	0;0	0;0	0;0	0;0	0;0	0;0	0;0	0;0	0;0	0;0	0;0
16616	C	A	missense_variant	0;0	0;0	0;0	0;0	0;0	0;0	0;0	0;0	0;0	0;0	0;0	0;0	0;0	0;0	0;0	0;0	2644;0.99584	0;0	0;0	0;0	0;0	0;0	0;0	0;0	0;0	0;0	4302;0.999303	3724;0.984962	0;0	0;0	0;0	0;0	0;0	658;0.647416	0;0	0;0
16878	A	T	synonymous_variant	0;0	0;0	0;0	0;0	0;0	0;0	0;0	0;0	0;0	0;0	0;0	0;0	0;0	0;0	0;0	0;0	0;0	0;0	0;0	0;0	0;0	0;0	0;0	0;0	0;0	0;0	0;0	0;0	0;0	0;0	0;0	0;0	0;0	0;0	0;0	3849;1
16887	C	T	synonymous_variant	0;0	0;0	0;0	0;0	0;0	0;0	0;0	0;0	0;0	0;0	0;0	0;0	0;0	0;0	0;0	0;0	3851;1	0;0	0;0	0;0	0;0	0;0	0;0	0;0	0;0	0;0	5005;0.995804	4228;0.99929	0;0	0;0	0;0	0;0	0;0	0;0	0;0	0;0
17208	T	C	synonymous_variant	0;0	0;0	0;0	0;0	0;0	0;0	0;0	0;0	0;0	0;0	0;0	0;0	0;0	0;0	0;0	0;0	3272;0.999694	0;0	0;0	0;0	0;0	0;0	0;0	0;0	0;0	0;0	5015;0.995813	3958;0.980798	0;0	0;0	0;0	0;0	0;0	0;0	0;0	0;0
17410	C	T	missense_variant	0;0	0;0	0;0	0;0	1577;0.138237	0;0	0;0	0;0	0;0	0;0	0;0	0;0	0;0	0;0	0;0	0;0	3437;0.999418	3876;1	3529;0.999433	1453;0.966965	3855;0.992477	3023;0.968243	5328;0.962462	1974;0.984296	2227;0.975303	3452;0.997393	4953;0.999596	3809;0.998687	2704;0.987056	5031;1	4348;0.99793	5812;0.998107	3498;0.962264	1160;0.867241	2338;0.954662	2613;0.998852
17859	T	C	synonymous_variant	0;0	0;0	0;0	0;0	0;0	0;0	0;0	0;0	0;0	0;0	0;0	0;0	0;0	0;0	0;0	0;0	0;0	0;0	0;0	0;0	0;0	0;0	0;0	0;0	0;0	0;0	0;0	0;0	0;0	0;0	0;0	0;0	0;0	0;0	0;0	3439;0.999418
17977	C	T	missense_variant	0;0	0;0	0;0	0;0	0;0	0;0	0;0	0;0	0;0	0;0	0;0	0;0	0;0	4709;0.998301	4286;0.822212	4363;0.99725	0;0	0;0	0;0	0;0	0;0	0;0	0;0	0;0	0;0	0;0	0;0	0;0	0;0	0;0	0;0	0;0	0;0	0;0	0;0	0;0
18163	A	G	missense_variant	0;0	0;0	0;0	0;0	0;0	0;0	0;0	0;0	0;0	0;0	0;0	0;0	0;0	4858;0.998559	4028;0.821748	4148;0.999036	3249;0.996307	3318;0.999699	3458;0.993349	2085;0.998561	3730;0.991957	2589;0.966396	5116;0.984558	1593;0.991212	1710;0.978947	2787;0.998565	5104;0.997649	3992;0.994739	1941;0.998454	4397;0.998635	3955;0.998736	6031;0.998674	3687;0.971522	1001;0.943057	2450;0.975918	2931;0.998976
18166	C	T	missense_variant	0;0	0;0	0;0	0;0	0;0	0;0	0;0	0;0	0;0	0;0	0;0	0;0	0;0	0;0	0;0	4060;0.999015	0;0	0;0	0;0	0;0	0;0	0;0	0;0	0;0	0;0	0;0	0;0	0;0	0;0	0;0	0;0	0;0	0;0	0;0	0;0	0;0
18480	A	G	synonymous_variant	0;0	0;0	0;0	0;0	0;0	0;0	0;0	0;0	0;0	0;0	0;0	0;0	0;0	0;0	0;0	0;0	0;0	4220;1	0;0	0;0	0;0	0;0	0;0	0;0	0;0	0;0	0;0	0;0	0;0	0;0	0;0	0;0	0;0	0;0	0;0	0;0
18828	C	T	synonymous_variant	0;0	0;0	3868;1	0;0	0;0	0;0	0;0	0;0	0;0	0;0	0;0	0;0	0;0	0;0	0;0	0;0	0;0	0;0	0;0	0;0	0;0	0;0	0;0	0;0	0;0	0;0	0;0	0;0	0;0	0;0	0;0	0;0	0;0	0;0	0;0	0;0
19220	C	T	missense_variant	1964;0.857434	3939;0.953288	3772;0.99947	514;0.988327	998;0.837675	256;0.8125	3545;0.997743	1300;0.619231	975;0.939487	3325;0.905865	1482;0.979757	3614;0.934422	4270;0.99555	0;0	3756;0.141906	0;0	0;0	0;0	0;0	0;0	0;0	0;0	0;0	0;0	0;0	0;0	0;0	0;0	0;0	0;0	0;0	0;0	0;0	0;0	0;0	0;0
19326	A	G	synonymous_variant	0;0	0;0	0;0	0;0	0;0	0;0	0;0	0;0	0;0	0;0	0;0	0;0	0;0	0;0	0;0	0;0	0;0	0;0	0;0	0;0	0;0	0;0	0;0	0;0	0;0	0;0	0;0	0;0	0;0	0;0	0;0	0;0	0;0	0;0	0;0	2201;0.999546
19955	C	T	missense_variant	0;0	0;0	0;0	0;0	0;0	0;0	0;0	0;0	0;0	0;0	0;0	0;0	0;0	0;0	0;0	0;0	3504;0.999429	3959;1	3484;0.996556	1424;0.969101	3892;0.987667	2982;0.970154	5086;0.977192	2152;0.992565	2011;0.974142	3725;0.997584	4951;0.999798	3867;0.988363	2678;0.995892	5375;0.997023	4481;0.994867	6394;0.997341	3790;0.95277	1244;0.894695	2885;0.956672	3296;0.978762
20055	A	G	synonymous_variant	0;0	0;0	0;0	0;0	0;0	0;0	0;0	0;0	0;0	0;0	0;0	0;0	0;0	0;0	0;0	0;0	3493;0.999427	3573;0.99916	3603;0.998057	1026;0.955166	4151;0.993255	3288;0.981144	5117;0.980457	2086;0.994247	2236;0.979875	3628;0.997795	4663;0.995282	3987;0.996489	2575;0.979806	4622;0.996106	4336;0.999539	6103;0.996395	3346;0.996414	1163;0.83577	3013;0.996017	3417;0.999707
20429	C	A	missense_variant	0;0	0;0	0;0	0;0	0;0	0;0	0;0	0;0	0;0	0;0	0;0	0;0	0;0	0;0	0;0	0;0	0;0	0;0	0;0	0;0	0;0	0;0	0;0	0;0	0;0	0;0	0;0	0;0	0;0	0;0	0;0	0;0	0;0	0;0	1964;0.958248	0;0
20703	C	T	synonymous_variant	0;0	0;0	0;0	0;0	0;0	0;0	0;0	0;0	0;0	0;0	0;0	0;0	0;0	0;0	0;0	0;0	0;0	0;0	0;0	0;0	0;0	0;0	0;0	0;0	0;0	0;0	0;0	0;0	0;0	4835;0.993175	0;0	0;0	0;0	0;0	0;0	0;0
20762	C	T	missense_variant	0;0	0;0	0;0	0;0	0;0	0;0	0;0	0;0	0;0	0;0	0;0	0;0	0;0	0;0	0;0	0;0	2882;0.998265	0;0	0;0	0;0	0;0	0;0	0;0	0;0	0;0	0;0	4457;0.993269	0;0	0;0	0;0	0;0	0;0	0;0	0;0	0;0	0;0
20995	G	T	missense_variant	1854;0.945523	0;0	0;0	0;0	0;0	0;0	0;0	0;0	0;0	0;0	0;0	0;0	0;0	0;0	0;0	0;0	0;0	0;0	0;0	0;0	0;0	0;0	0;0	0;0	0;0	0;0	0;0	0;0	0;0	0;0	0;0	0;0	0;0	0;0	0;0	0;0
21005	C	T	missense_variant	0;0	0;0	0;0	0;0	0;0	0;0	0;0	0;0	0;0	0;0	0;0	0;0	0;0	0;0	0;0	0;0	0;0	0;0	0;0	0;0	0;0	0;0	0;0	0;0	0;0	0;0	0;0	0;0	0;0	0;0	0;0	0;0	0;0	0;0	0;0	2208;0.984601
21156	C	T	synonymous_variant	0;0	0;0	0;0	0;0	0;0	0;0	0;0	0;0	0;0	0;0	0;0	0;0	0;0	0;0	0;0	0;0	0;0	0;0	0;0	0;0	0;0	0;0	0;0	1686;0.927639	0;0	0;0	0;0	0;0	0;0	0;0	0;0	0;0	0;0	0;0	0;0	0;0
21294	T	A	synonymous_variant	0;0	0;0	0;0	0;0	0;0	0;0	0;0	0;0	0;0	0;0	0;0	0;0	0;0	3998;0.995748	3554;0.781092	3754;0.998934	0;0	0;0	0;0	0;0	0;0	0;0	0;0	0;0	0;0	0;0	0;0	0;0	0;0	0;0	0;0	0;0	0;0	0;0	0;0	0;0
21295	G	A	missense_variant	0;0	0;0	0;0	0;0	0;0	0;0	0;0	0;0	0;0	0;0	0;0	0;0	0;0	4023;0.99826	3542;0.78035	3746;0.998932	0;0	0;0	0;0	0;0	0;0	0;0	0;0	0;0	0;0	0;0	0;0	0;0	0;0	0;0	0;0	0;0	0;0	0;0	0;0	0;0
21296	G	A	missense_variant	0;0	0;0	0;0	0;0	0;0	0;0	0;0	0;0	0;0	0;0	0;0	0;0	0;0	3960;0.998232	3496;0.77746	3708;0.998921	0;0	0;0	0;0	0;0	0;0	0;0	0;0	0;0	0;0	0;0	0;0	0;0	0;0	0;0	0;0	0;0	0;0	0;0	0;0	0;0
T-Capture
POS	REF	ALT	type	210806-48	210806-49	210806-50	210806-51	210806-52	210806-53	210806-54	210806-55	210806-56	210806-57	210806-58	210806-60	210806-61	220220-66	220220-69	220220-73	221219-28	221219-29	221219-30	221219-31	221219-32	221226-48	221226-49	221227-39	221227-40	221227-41	221227-42	221227-43	221227-44	221227-45	221227-46	221227-47	221228-34	221228-36	221228-38	230303-52
405	A	G	missense_variant	0;0	0;0	0;0	0;0	0;0	0;0	0;0	0;0	0;0	0;0	0;0	0;0	0;0	0;0	0;0	0;0	0;0	0;0	0;0	0;0	0;0	0;0	0;0	0;0	0;0	0;0	0;0	0;0	0;0	0;0	0;0	0;0	0;0	0;0	0;0	880;0.996591
670	T	G	missense_variant	2598;0.12856	0;0	0;0	0;0	0;0	0;0	0;0	0;0	0;0	0;0	0;0	0;0	0;0	0;0	0;0	0;0	5073;0.999606	5122;0.99961	3286;0.997261	1144;0.991259	4651;0.983229	3852;0.963136	4434;0.97226	954;0.983229	69;0.956522	1735;0.996542	2239;0.992407	3634;0.992295	1553;0.990341	4143;0.999276	2101;0.996192	6135;0.998859	1492;0.940349	188;0.537234	259;0.969112	908;0.997797
1048	G	T	missense_variant	2104;0.987643	3136;0.932398	4627;0.999568	135;1	328;0.939024	542;0.913284	3802;0.999474	1402;0.708274	132;0.962121	2135;0.96815	407;0.990172	3131;0.986266	4104;0.998294	0;0	2096;0.10687	0;0	0;0	0;0	0;0	0;0	0;0	0;0	0;0	0;0	0;0	0;0	0;0	0;0	0;0	0;0	0;0	0;0	0;0	0;0	0;0	0;0
1085	G	T	missense_variant	0;0	0;0	0;0	0;0	0;0	0;0	0;0	0;0	0;0	0;0	0;0	0;0	0;0	0;0	0;0	0;0	0;0	4635;0.986839	3336;0.998501	1168;1	4923;0.998172	3833;0.951474	4308;0.850743	911;0.991218	50;0.84	1978;0.991405	0;0	0;0	1480;0.983108	4049;1	1746;0.97709	5782;0.996714	1598;0.986233	0;0	154;1	0;0
1263	C	T	missense_variant	0;0	0;0	0;0	0;0	0;0	0;0	0;0	0;0	0;0	0;0	0;0	0;0	0;0	0;0	0;0	0;0	0;0	0;0	0;0	0;0	0;0	0;0	0;0	0;0	0;0	0;0	0;0	0;0	0;0	0;0	0;0	0;0	0;0	0;0	0;0	1505;1
1627	C	T	synonymous_variant	0;0	0;0	0;0	0;0	0;0	0;0	0;0	0;0	0;0	0;0	0;0	0;0	0;0	0;0	0;0	0;0	4603;0.998697	4361;1	2405;0.999584	962;0.938669	4293;0.986956	3151;0.970803	3196;0.972466	597;0.946399	20;1	1287;0.993007	1311;0.990084	2381;0.99916	992;0.987903	3061;0.997386	1383;0.995662	5928;0.99865	1315;0.947529	167;0.952096	113;0.982301	0;0
1820	G	A	missense_variant	0;0	0;0	0;0	0;0	0;0	0;0	0;0	0;0	0;0	0;0	0;0	0;0	0;0	0;0	0;0	0;0	0;0	0;0	0;0	0;0	0;0	0;0	0;0	0;0	0;0	0;0	0;0	0;0	0;0	0;0	0;0	0;0	0;0	291;0.896907	0;0	0;0
2509	C	T	synonymous_variant	0;0	0;0	0;0	0;0	0;0	0;0	0;0	0;0	0;0	0;0	0;0	0;0	0;0	0;0	0;0	0;0	0;0	0;0	0;0	0;0	0;0	0;0	0;0	0;0	28;1	0;0	0;0	0;0	0;0	0;0	0;0	0;0	0;0	0;0	0;0	0;0
2710	C	T	synonymous_variant	0;0	0;0	0;0	0;0	0;0	0;0	0;0	0;0	0;0	0;0	0;0	0;0	0;0	0;0	0;0	0;0	3948;0.998987	0;0	0;0	0;0	0;0	0;0	0;0	0;0	0;0	0;0	1515;0.99868	2284;0.999562	0;0	0;0	0;0	0;0	0;0	0;0	0;0	0;0
2790	C	T	missense_variant	0;0	0;0	0;0	0;0	0;0	0;0	0;0	0;0	0;0	0;0	0;0	0;0	0;0	0;0	0;0	0;0	4332;0.999769	4202;1	2842;0.995778	828;0.998792	4287;0.991369	3177;0.989928	3323;0.994884	646;0.982972	33;1	1360;0.995588	1304;0.98773	1958;1	991;0.990918	3023;0.998346	1387;0.999279	5374;0.999442	1085;0.991705	196;0.969388	98;1	727;1
2803	T	C	synonymous_variant	0;0	0;0	0;0	94;1	0;0	0;0	3376;0.997334	0;0	0;0	0;0	0;0	0;0	0;0	0;0	0;0	0;0	0;0	0;0	0;0	0;0	0;0	0;0	0;0	0;0	0;0	0;0	0;0	0;0	0;0	0;0	0;0	0;0	0;0	0;0	0;0	0;0
2832	A	G	missense_variant	0;0	0;0	0;0	0;0	0;0	0;0	0;0	0;0	0;0	0;0	0;0	0;0	0;0	476;1	1916;0.822547	1906;1	0;0	0;0	0;0	0;0	0;0	0;0	0;0	0;0	0;0	0;0	0;0	0;0	0;0	0;0	0;0	0;0	0;0	0;0	0;0	0;0
3037	C	T	synonymous_variant	1683;1	1825;0.987945	2590;1	38;1	154;0.974026	338;1	2430;1	671;0.983607	45;1	1125;1	190;1	1857;0.996769	2358;1	300;1	1161;0.990525	1106;1	3251;1	3384;0.999704	1888;1	559;1	3673;0.999728	2685;0.999628	2879;1	518;1	31;1	1131;1	724;1	1895;1	917;1	2660;0.998872	1036;1	5201;1	1066;1	175;0.988571	99;1	822;0.998783
3987	C	T	missense_variant	0;0	0;0	0;0	0;0	0;0	0;0	0;0	0;0	0;0	0;0	0;0	0;0	0;0	0;0	0;0	0;0	0;0	0;0	0;0	0;0	0;0	0;0	0;0	0;0	0;0	0;0	0;0	0;0	0;0	0;0	0;0	0;0	0;0	0;0	167;0.778443	0;0
4181	G	T	missense_variant	2204;0.880218	2912;0.922734	4771;0.999581	120;1	374;0.919786	543;0.74954	3686;0.999186	898;0.554566	140;0.985714	1992;0.921185	425;0.992941	2835;0.881834	3682;1	0;0	0;0	0;0	0;0	0;0	0;0	0;0	0;0	0;0	0;0	0;0	0;0	0;0	0;0	0;0	0;0	0;0	0;0	0;0	0;0	0;0	0;0	0;0
4184	G	A	missense_variant	0;0	0;0	0;0	0;0	0;0	551;0.119782	0;0	0;0	0;0	0;0	0;0	0;0	0;0	0;0	0;0	0;0	4488;0.996881	4182;0.998087	2663;0.985355	1145;1	4431;0.991875	3538;0.974845	3988;0.980441	976;0.968238	63;1	1473;1	1419;0.997886	2428;0.997941	990;0.994949	3408;0.997946	1645;0.996353	5737;0.997908	1318;0.951442	259;0.795367	167;1	1045;0.992344
4230	C	T	missense_variant	0;0	0;0	0;0	0;0	0;0	0;0	0;0	0;0	0;0	0;0	0;0	0;0	0;0	0;0	0;0	0;0	0;0	0;0	0;0	0;0	0;0	0;0	0;0	0;0	0;0	0;0	0;0	0;0	1220;0.977869	3684;0.984528	0;0	5975;0.933724	0;0	249;0.200803	0;0	0;0
4321	C	T	synonymous_variant	0;0	0;0	0;0	0;0	0;0	0;0	0;0	905;0.142541	0;0	0;0	0;0	0;0	0;0	0;0	0;0	0;0	5228;0.998087	4993;0.998999	3679;0.991302	1517;0.980883	5303;0.987554	4115;0.980316	4676;0.983319	988;0.990891	32;0.9375	1589;0.997483	1989;0.982906	2503;0.986017	1237;0.987874	3789;0.998153	1641;0.999391	6312;0.997148	1674;0.974313	219;0.86758	125;1	1022;0.990215
4524	C	T	missense_variant	0;0	0;0	0;0	0;0	0;0	0;0	0;0	0;0	0;0	0;0	0;0	0;0	0;0	0;0	0;0	0;0	0;0	0;0	0;0	0;0	0;0	3390;0.954572	0;0	0;0	0;0	0;0	0;0	0;0	0;0	0;0	0;0	0;0	0;0	0;0	0;0	0;0
5386	T	G	synonymous_variant	0;0	0;0	0;0	0;0	0;0	0;0	0;0	0;0	0;0	0;0	0;0	0;0	0;0	354;1	1763;0.812252	1686;0.998221	0;0	0;0	0;0	0;0	0;0	0;0	0;0	0;0	0;0	0;0	0;0	0;0	0;0	0;0	0;0	0;0	0;0	0;0	0;0	0;0
5672	C	T	missense_variant	0;0	0;0	0;0	0;0	0;0	0;0	0;0	0;0	0;0	0;0	0;0	0;0	0;0	558;0.998208	1983;0.828038	2053;1	0;0	0;0	0;0	0;0	0;0	0;0	0;0	0;0	0;0	0;0	0;0	0;0	0;0	0;0	0;0	0;0	0;0	0;0	0;0	0;0
5720	G	A	missense_variant	0;0	0;0	0;0	0;0	0;0	0;0	0;0	0;0	0;0	0;0	0;0	0;0	0;0	0;0	0;0	0;0	0;0	0;0	0;0	0;0	0;0	0;0	0;0	0;0	0;0	0;0	0;0	0;0	0;0	0;0	0;0	0;0	0;0	0;0	0;0	567;0.982363
5796	C	T	missense_variant	0;0	0;0	0;0	0;0	0;0	0;0	0;0	0;0	0;0	0;0	0;0	0;0	0;0	0;0	0;0	0;0	0;0	5304;0.998492	0;0	1497;0.965932	5292;0.994142	3666;0.977905	4166;0.972636	776;1	45;0.888889	1507;0.999336	0;0	0;0	0;0	0;0	1441;1	0;0	1355;0.983026	0;0	147;1	0;0
5924	G	A	missense_variant	0;0	0;0	0;0	0;0	0;0	0;0	0;0	0;0	0;0	0;0	0;0	0;0	0;0	401;0.995012	1682;0.847206	2313;1	0;0	0;0	0;0	0;0	0;0	0;0	0;0	0;0	0;0	0;0	0;0	0;0	0;0	0;0	0;0	0;0	0;0	0;0	0;0	0;0
6358	G	T	missense_variant	0;0	0;0	0;0	0;0	0;0	0;0	0;0	0;0	0;0	0;0	0;0	0;0	0;0	0;0	0;0	0;0	0;0	0;0	0;0	0;0	0;0	0;0	0;0	0;0	0;0	0;0	0;0	3432;0.998252	0;0	0;0	0;0	0;0	0;0	0;0	0;0	0;0
6402	C	T	missense_variant	2827;0.926424	3440;0.927035	5311;0.999623	142;0.985915	333;0.930931	710;0.871831	4251;0.999294	1820;0.754945	258;0.988372	2517;0.895511	545;0.992661	3228;0.937423	4604;0.999566	0;0	2839;0.121874	0;0	0;0	0;0	0;0	0;0	0;0	0;0	0;0	0;0	0;0	0;0	0;0	0;0	0;0	0;0	0;0	0;0	0;0	0;0	0;0	0;0
6512	AGTT	A	disruptive_inframe_deletion	0;0	0;0	0;0	0;0	0;0	0;0	0;0	0;0	0;0	0;0	0;0	0;0	0;0	503;1	1868;0.851713	1879;0.999468	0;0	0;0	0;0	0;0	0;0	0;0	0;0	0;0	0;0	0;0	0;0	0;0	0;0	0;0	0;0	0;0	0;0	0;0	0;0	0;0
6719	A	G	missense_variant	0;0	0;0	0;0	0;0	0;0	0;0	0;0	0;0	0;0	0;0	0;0	0;0	0;0	0;0	0;0	0;0	0;0	0;0	0;0	0;0	0;0	0;0	0;0	0;0	0;0	0;0	0;0	0;0	0;0	0;0	0;0	0;0	0;0	322;0.562112	0;0	0;0
7062	A	G	missense_variant	0;0	0;0	0;0	0;0	0;0	0;0	0;0	0;0	0;0	0;0	0;0	0;0	0;0	0;0	0;0	0;0	0;0	0;0	0;0	0;0	0;0	0;0	0;0	0;0	0;0	0;0	0;0	0;0	0;0	0;0	0;0	0;0	0;0	0;0	0;0	523;0.98088
7124	C	T	missense_variant	888;0.912162	1513;0.906147	2043;1	51;1	72;0.958333	170;0.941176	1439;0.999305	595;0.49916	24;1	684;0.913743	117;1	1236;0.90534	1558;0.998716	0;0	0;0	0;0	0;0	0;0	0;0	0;0	0;0	0;0	0;0	0;0	0;0	0;0	0;0	0;0	0;0	0;0	0;0	0;0	0;0	0;0	0;0	0;0
7528	C	T	synonymous_variant	0;0	0;0	0;0	0;0	145;0.22069	0;0	0;0	0;0	0;0	0;0	0;0	0;0	0;0	0;0	0;0	0;0	0;0	4401;0.999318	2426;0.989695	892;0.997758	4538;0.99361	2832;0.950212	3575;0.964196	637;0.976452	6;0.333333	1051;0.998097	0;0	0;0	1069;1	3041;0.997698	1059;0.998111	5964;0.998659	1028;0.999027	203;0.128079	102;1	0;0
7782	A	G	missense_variant	0;0	0;0	0;0	0;0	0;0	0;0	0;0	0;0	0;0	0;0	0;0	0;0	0;0	0;0	0;0	0;0	0;0	0;0	2177;0.994028	0;0	0;0	0;0	0;0	0;0	0;0	0;0	0;0	0;0	0;0	0;0	0;0	0;0	0;0	0;0	0;0	0;0
7915	A	T	missense_variant	0;0	0;0	0;0	0;0	0;0	0;0	0;0	0;0	0;0	0;0	0;0	0;0	0;0	359;1	1124;0.757117	1237;0.997575	0;0	0;0	0;0	0;0	0;0	0;0	0;0	0;0	0;0	0;0	0;0	0;0	0;0	0;0	0;0	0;0	0;0	0;0	0;0	0;0
8393	G	A	missense_variant	0;0	0;0	0;0	0;0	0;0	0;0	0;0	0;0	0;0	0;0	0;0	0;0	0;0	330;1	1206;0.715589	1080;0.997222	0;0	0;0	0;0	0;0	0;0	0;0	0;0	0;0	0;0	0;0	0;0	0;0	0;0	0;0	0;0	0;0	0;0	0;0	0;0	0;0
8626	C	T	synonymous_variant	0;0	0;0	0;0	0;0	0;0	0;0	0;0	0;0	0;0	0;0	0;0	0;0	0;0	0;0	0;0	0;0	5060;0.999605	0;0	0;0	0;0	0;0	0;0	0;0	0;0	0;0	0;0	1296;0.99537	2106;0.996676	0;0	0;0	0;0	0;0	0;0	176;0.636364	0;0	0;0
8652	T	C	missense_variant	0;0	0;0	0;0	0;0	0;0	0;0	0;0	0;0	0;0	0;0	0;0	0;0	0;0	596;1	2007;0.831091	2136;1	0;0	0;0	0;0	0;0	0;0	0;0	0;0	0;0	0;0	0;0	0;0	0;0	0;0	0;0	0;0	0;0	0;0	0;0	0;0	0;0
8692	C	T	synonymous_variant	0;0	0;0	0;0	0;0	0;0	0;0	0;0	0;0	0;0	0;0	0;0	0;0	0;0	0;0	0;0	0;0	0;0	0;0	0;0	0;0	0;0	0;0	0;0	0;0	0;0	0;0	0;0	0;0	0;0	0;0	0;0	0;0	0;0	0;0	0;0	1181;1
8986	C	T	synonymous_variant	1992;0.989458	3017;0.924428	4799;1	88;1	264;0.757576	428;0.883178	3667;1	1105;0.496833	153;0.980392	1754;0.934436	393;1	2786;0.894831	2564;0.99766	0;0	0;0	0;0	0;0	0;0	0;0	0;0	0;0	0;0	0;0	0;0	0;0	0;0	0;0	0;0	0;0	0;0	0;0	0;0	0;0	0;0	0;0	0;0
9053	G	T	missense_variant	1945;0.92545	2961;0.915907	5042;1	112;1	267;0.737828	543;0.87477	3942;1	1234;0.589951	112;0.973214	1916;0.91023	418;0.997608	2947;0.904649	3248;0.997537	0;0	2637;0.120592	0;0	0;0	0;0	0;0	0;0	0;0	0;0	0;0	0;0	0;0	0;0	0;0	0;0	0;0	0;0	0;0	0;0	0;0	0;0	0;0	0;0
9160	T	A	synonymous_variant	0;0	0;0	0;0	0;0	0;0	0;0	0;0	0;0	0;0	0;0	0;0	0;0	0;0	0;0	0;0	0;0	0;0	0;0	0;0	0;0	0;0	0;0	0;0	0;0	0;0	0;0	0;0	2621;0.991988	0;0	0;0	0;0	0;0	0;0	0;0	0;0	0;0
9344	C	T	missense_variant	0;0	0;0	0;0	0;0	0;0	0;0	0;0	0;0	0;0	0;0	0;0	0;0	0;0	0;0	0;0	0;0	4464;0.9944	4269;0.996955	2636;0.982549	973;0.992806	4236;0.99339	2673;0.992518	3204;0.969101	543;0.992634	14;1	1061;0.997172	1168;1	1662;0.988568	963;0.991693	2823;0.994332	1061;1	5973;0.999833	727;0.958735	159;0.949686	69;0.942029	526;0.990494
9424	A	G	synonymous_variant	0;0	0;0	0;0	0;0	0;0	0;0	0;0	0;0	0;0	0;0	0;0	0;0	0;0	0;0	0;0	0;0	4439;0.999549	4064;0.998524	2496;0.989984	1078;0.988868	4135;0.993712	2459;0.973973	2926;0.965824	459;1	14;1	933;0.996785	1571;0.994908	2115;0.989125	918;0.989107	2917;0.994515	1078;0.999072	5817;0.997937	691;0.946454	157;0.923567	65;1	505;0.990099
9534	C	T	missense_variant	0;0	0;0	0;0	0;0	0;0	0;0	0;0	0;0	0;0	0;0	0;0	0;0	0;0	0;0	0;0	0;0	4454;0.999775	4140;0.999275	2151;0.993026	1143;1	4364;0.997938	1934;0.979317	2427;0.973218	371;0.994609	15;1	824;0.993932	978;1	1557;0.997431	745;0.983893	2324;0.99957	841;1	5804;0.998794	661;0.992436	168;0.988095	75;0.986667	501;0.998004
9711	C	T	missense_variant	0;0	0;0	0;0	0;0	0;0	0;0	0;0	0;0	0;0	0;0	0;0	0;0	0;0	0;0	0;0	1414;1	0;0	0;0	0;0	0;0	0;0	0;0	0;0	0;0	0;0	0;0	0;0	0;0	0;0	0;0	0;0	0;0	0;0	0;0	0;0	0;0
9866	C	T	missense_variant	0;0	0;0	0;0	0;0	0;0	0;0	0;0	0;0	0;0	0;0	0;0	0;0	0;0	0;0	0;0	0;0	0;0	0;0	0;0	0;0	0;0	0;0	0;0	0;0	0;0	0;0	0;0	0;0	0;0	0;0	0;0	0;0	0;0	0;0	0;0	550;0.992727
10029	C	T	missense_variant	2977;0.9869	3242;0.98211	5287;0.999622	79;1	226;0.964602	627;0.969697	4369;1	1227;0.563977	289;1	2543;0.971294	562;0.998221	3167;0.982633	3871;0.997417	409;1	2848;0.981742	2514;0.999602	5173;0.999613	5153;0.999612	3583;0.998884	1225;1	5263;0.99981	4036;1	4570;0.993435	1066;0.999062	89;1	1966;0.997965	2432;0.997944	2897;0.99931	1580;0.991139	4214;0.999051	1949;0.997435	6082;0.998191	1926;0.998442	155;0.922581	185;1	1029;1
10198	C	T	synonymous_variant	0;0	0;0	0;0	0;0	0;0	0;0	0;0	0;0	0;0	0;0	0;0	0;0	0;0	0;0	0;0	0;0	4848;0.999381	4878;1	3416;0.999415	1198;0.977462	4705;0.993411	3927;0.977336	4388;0.989745	1099;0.986351	38;0.921053	1941;0.999485	2491;1	2840;1	1575;0.996825	3976;0.997736	1902;0.994217	5845;0.999316	1522;0.883706	181;0.944751	148;0.986486	885;0.99887
10317	A	G	missense_variant	0;0	0;0	0;0	0;0	0;0	0;0	0;0	0;0	0;0	0;0	0;0	0;0	0;0	0;0	0;0	0;0	0;0	0;0	0;0	0;0	0;0	0;0	0;0	0;0	0;0	0;0	0;0	0;0	0;0	0;0	0;0	0;0	0;0	255;0.517647	0;0	0;0
10323	A	G	missense_variant	0;0	0;0	0;0	0;0	0;0	0;0	0;0	0;0	0;0	0;0	0;0	0;0	0;0	0;0	0;0	0;0	0;0	0;0	0;0	0;0	0;0	0;0	0;0	0;0	0;0	0;0	0;0	0;0	0;0	0;0	0;0	0;0	0;0	255;0.729412	0;0	0;0
10447	G	A	synonymous_variant	0;0	0;0	0;0	0;0	0;0	0;0	0;0	0;0	0;0	0;0	0;0	0;0	0;0	0;0	0;0	0;0	4471;0.998211	4438;1	2956;0.972936	1107;1	4300;0.984884	2787;0.9939	3650;0.976164	810;0.990123	38;0.947368	1700;0.996471	2137;1	2311;0.99524	1348;0.984421	3449;0.99884	1438;0.988873	5769;1	1497;0.96994	231;0.878788	132;0.984848	852;0.997653
10449	C	A	missense_variant	0;0	0;0	0;0	0;0	0;0	0;0	0;0	0;0	0;0	0;0	0;0	0;0	0;0	346;1	2336;0.717038	1936;1	4555;0.99978	4411;1	3011;0.97642	1086;1	4390;0.98861	2820;1	3765;0.987782	856;0.995327	44;1	1704;0.996479	2108;1	2395;0.99666	1414;0.997878	3508;1	1434;0.995816	5761;1	1553;0.992917	245;0.963265	132;0.984848	850;0.997647
11035	A	G	synonymous_variant	0;0	0;0	0;0	0;0	0;0	0;0	0;0	0;0	0;0	0;0	0;0	0;0	0;0	0;0	0;0	0;0	0;0	0;0	0;0	0;0	0;0	0;0	0;0	0;0	0;0	0;0	1421;1	0;0	0;0	0;0	0;0	0;0	0;0	0;0	0;0	0;0
11201	A	G	missense_variant	2163;0.847434	2776;0.930115	3624;0.999172	114;1	186;0.919355	522;0.927203	3529;0.99915	608;0.621711	100;0.98	1678;0.967223	322;0.990683	2443;0.926729	3275;0.997252	0;0	0;0	0;0	0;0	0;0	0;0	0;0	0;0	0;0	0;0	0;0	0;0	0;0	0;0	0;0	0;0	0;0	0;0	0;0	0;0	0;0	0;0	0;0
11266	G	T	missense_variant	0;0	0;0	0;0	0;0	0;0	0;0	0;0	0;0	0;0	0;0	0;0	0;0	0;0	0;0	0;0	0;0	0;0	0;0	0;0	0;0	0;0	0;0	0;0	0;0	0;0	0;0	0;0	0;0	0;0	0;0	0;0	0;0	0;0	177;0.553672	0;0	0;0
11282	AGTTTGTCTG	A	disruptive_inframe_deletion	0;0	0;0	0;0	0;0	0;0	0;0	0;0	0;0	0;0	0;0	0;0	0;0	0;0	537;0.996276	1851;0.824419	2037;1	0;0	0;0	0;0	0;0	0;0	0;0	0;0	0;0	0;0	0;0	0;0	0;0	0;0	0;0	0;0	0;0	0;0	0;0	0;0	0;0
11287	GTCTGGTTTT	G	conservative_inframe_deletion	2278;0.109306	3137;0.0761874	0;0	0;0	0;0	551;0.105263	0;0	1224;0.191176	0;0	0;0	0;0	0;0	0;0	0;0	0;0	0;0	4662;0.999785	4647;0.999354	3041;0.998685	1046;1	5014;0.994017	4090;0.999756	4248;0.999294	979;1	43;0.976744	1737;1	2058;1	2738;1	1556;0.996144	3576;1	1823;0.998354	5376;0.99907	1611;0.993172	207;0.874396	168;1	1072;1
11332	A	G	synonymous_variant	2711;0.889709	3758;0.92363	5419;0.999631	158;0.962025	370;0.945946	746;0.884718	4461;0.999103	1373;0.78587	181;0.994475	2224;0.940647	443;0.990971	3113;0.965307	4317;0.99861	0;0	2421;0.140438	0;0	0;0	0;0	0;0	0;0	0;0	0;0	0;0	0;0	0;0	0;0	0;0	0;0	0;0	0;0	0;0	0;0	0;0	0;0	0;0	0;0
11537	A	G	missense_variant	0;0	0;0	0;0	0;0	0;0	0;0	0;0	0;0	0;0	0;0	0;0	0;0	0;0	590;1	1853;0.858608	1985;0.999496	0;0	0;0	0;0	0;0	0;0	0;0	0;0	0;0	0;0	0;0	0;0	0;0	0;0	0;0	0;0	0;0	0;0	0;0	0;0	0;0
11704	C	T	synonymous_variant	0;0	0;0	0;0	0;0	0;0	0;0	0;0	0;0	0;0	0;0	0;0	0;0	0;0	0;0	0;0	0;0	0;0	0;0	0;0	0;0	0;0	0;0	0;0	880;0.9375	0;0	0;0	0;0	0;0	0;0	0;0	0;0	0;0	0;0	0;0	0;0	0;0
11737	T	C	synonymous_variant	0;0	0;0	0;0	0;0	0;0	0;0	0;0	0;0	0;0	0;0	0;0	0;0	0;0	0;0	0;0	0;0	0;0	0;0	0;0	0;0	0;0	0;0	0;0	0;0	0;0	0;0	0;0	2528;0.992089	0;0	0;0	0;0	0;0	0;0	0;0	0;0	0;0
11824	C	T	synonymous_variant	0;0	0;0	0;0	0;0	0;0	0;0	0;0	0;0	0;0	0;0	0;0	0;0	0;0	0;0	0;0	0;0	0;0	0;0	0;0	0;0	0;0	0;0	0;0	0;0	0;0	0;0	0;0	2687;0.986974	0;0	0;0	0;0	0;0	0;0	0;0	0;0	0;0
11916	C	T	missense_variant	0;0	0;0	0;0	0;0	0;0	0;0	0;0	0;0	0;0	0;0	0;0	0;0	0;0	0;0	0;0	0;0	0;0	0;0	0;0	0;0	0;0	0;0	0;0	0;0	0;0	1729;1	0;0	0;0	0;0	0;0	0;0	0;0	0;0	0;0	0;0	0;0
12111	G	A	missense_variant	0;0	0;0	0;0	0;0	0;0	0;0	0;0	0;0	0;0	0;0	0;0	0;0	0;0	0;0	0;0	0;0	0;0	0;0	0;0	0;0	0;0	0;0	0;0	0;0	0;0	0;0	2213;0.999096	0;0	0;0	0;0	0;0	0;0	0;0	0;0	0;0	0;0
12160	G	A	synonymous_variant	0;0	0;0	0;0	0;0	0;0	0;0	0;0	0;0	0;0	0;0	0;0	0;0	0;0	0;0	0;0	0;0	5007;0.998402	4907;0.999592	3501;1	983;1	5106;0.99432	4025;0.992547	4208;0.983127	1050;0.991429	75;0.933333	2058;0.999028	1898;0.992624	2684;0.996647	1628;0.989558	3922;0.993881	2055;0.99854	5660;0.99947	1641;0.97989	265;0.883019	212;0.990566	0;0
12310	G	A	synonymous_variant	0;0	0;0	0;0	0;0	0;0	0;0	0;0	0;0	0;0	0;0	0;0	0;0	0;0	0;0	0;0	0;0	5147;0.999029	0;0	0;0	0;0	0;0	0;0	0;0	0;0	0;0	0;0	2204;0.998185	2600;0.997308	0;0	0;0	0;0	0;0	0;0	275;0.592727	0;0	0;0
12789	C	T	missense_variant	0;0	0;0	0;0	0;0	0;0	0;0	0;0	0;0	0;0	0;0	0;0	0;0	0;0	0;0	0;0	0;0	0;0	0;0	0;0	0;0	0;0	0;0	0;0	0;0	0;0	0;0	1898;0.996312	0;0	0;0	0;0	0;0	0;0	0;0	0;0	0;0	888;0.970721
12880	C	T	synonymous_variant	0;0	0;0	0;0	0;0	0;0	0;0	0;0	0;0	0;0	0;0	0;0	0;0	0;0	0;0	0;0	0;0	4679;0.997863	4414;0.998867	2773;0.986657	857;0.968495	4653;0.988824	3563;0.981196	4018;0.981334	806;0.991315	59;0.898305	1412;1	1589;0.996853	2144;0.991138	1449;0.986197	3443;0.994772	1381;1	5563;0.999281	1335;0.947566	417;0.846523	183;0.994536	508;1
13195	T	C	synonymous_variant	0;0	0;0	0;0	0;0	0;0	0;0	0;0	0;0	0;0	0;0	0;0	0;0	0;0	411;1	2840;0.78838	2023;0.998517	0;0	0;0	0;0	0;0	0;0	0;0	0;0	0;0	0;0	0;0	0;0	0;0	0;0	0;0	0;0	0;0	0;0	0;0	0;0	0;0
13668	T	G	synonymous_variant	0;0	0;0	0;0	0;0	0;0	0;0	0;0	0;0	0;0	0;0	0;0	0;0	0;0	0;0	0;0	0;0	0;0	0;0	0;0	0;0	0;0	0;0	0;0	0;0	0;0	0;0	0;0	0;0	0;0	0;0	0;0	0;0	0;0	0;0	0;0	649;0.987673
14181	G	C	missense_variant	0;0	0;0	0;0	0;0	0;0	0;0	0;0	0;0	0;0	0;0	0;0	0;0	0;0	0;0	0;0	0;0	0;0	4826;0.996685	3627;0.990074	1095;0.999087	5194;0.991914	3702;0.970827	4172;0.966683	1083;0.98338	58;0.965517	1892;1	0;0	0;0	1751;0.988578	3812;1	1933;0.99224	5654;0.999116	1600;1	308;0.288961	151;0.980132	0;0
14408	C	T	missense_variant	1806;0.998893	2248;0.997331	3418;1	64;1	211;1	474;1	2825;0.99823	527;1	36;1	1580;0.99557	217;1	2197;0.988166	2095;0.999045	282;1	1432;0.99162	1321;1	4176;1	3793;1	2589;1	1082;0.999076	4210;0.996437	2700;0.987407	3255;1	603;1	40;1	1151;1	1550;0.999355	1816;1	986;0.997972	2830;0.996113	1236;1	5048;0.997821	1138;0.995606	182;1	91;1	487;1
14673	A	G	synonymous_variant	0;0	0;0	0;0	0;0	0;0	0;0	0;0	0;0	0;0	0;0	0;0	0;0	0;0	0;0	0;0	0;0	0;0	0;0	0;0	0;0	0;0	0;0	0;0	0;0	0;0	0;0	0;0	0;0	0;0	0;0	0;0	0;0	0;0	305;0.852459	0;0	0;0
15096	T	C	synonymous_variant	0;0	0;0	0;0	0;0	0;0	0;0	0;0	758;0.584433	0;0	0;0	0;0	0;0	0;0	0;0	0;0	0;0	0;0	0;0	0;0	0;0	0;0	0;0	0;0	0;0	0;0	0;0	0;0	0;0	0;0	0;0	0;0	0;0	0;0	0;0	0;0	0;0
15240	C	T	synonymous_variant	0;0	0;0	0;0	0;0	0;0	0;0	0;0	0;0	0;0	0;0	0;0	0;0	0;0	530;1	2425;0.87134	2274;1	0;0	0;0	0;0	0;0	0;0	0;0	0;0	0;0	0;0	0;0	0;0	0;0	0;0	0;0	0;0	0;0	0;0	0;0	0;0	0;0
15451	G	A	missense_variant	2238;0.909294	3201;0.960637	4809;0.998336	106;1	301;0.946844	481;0.906445	3968;0.998236	1190;0.730252	83;0.963855	2009;0.958686	345;0.997101	3106;0.915969	3586;0.998606	0;0	2134;0.125586	0;0	0;0	0;0	0;0	0;0	0;0	0;0	0;0	0;0	0;0	0;0	0;0	0;0	0;0	0;0	0;0	0;0	0;0	0;0	0;0	604;1
15714	C	T	synonymous_variant	0;0	0;0	0;0	0;0	0;0	0;0	0;0	0;0	0;0	0;0	0;0	0;0	0;0	0;0	0;0	0;0	4930;0.999594	4916;0.99939	2782;1	1080;1	4662;0.988202	3534;0.98755	3475;0.979856	588;0.993197	28;1	1249;0.998399	1657;0.988533	1834;0.997819	1081;0.9963	3273;0.999083	1236;1	6088;0.996222	1477;0.987813	178;0.674157	69;1	664;1
15738	C	T	synonymous_variant	0;0	0;0	0;0	0;0	0;0	0;0	0;0	0;0	0;0	0;0	0;0	0;0	0;0	0;0	0;0	0;0	0;0	0;0	0;0	0;0	0;0	0;0	0;0	0;0	0;0	0;0	0;0	0;0	0;0	0;0	0;0	0;0	0;0	0;0	0;0	747;1
15939	T	C	synonymous_variant	0;0	0;0	0;0	0;0	0;0	0;0	0;0	0;0	0;0	0;0	0;0	0;0	0;0	0;0	0;0	0;0	0;0	0;0	0;0	0;0	0;0	0;0	0;0	0;0	0;0	0;0	0;0	0;0	0;0	0;0	0;0	0;0	0;0	0;0	0;0	917;0.986914
16342	T	C	missense_variant	0;0	0;0	0;0	0;0	0;0	0;0	0;0	0;0	0;0	0;0	0;0	0;0	0;0	0;0	0;0	0;0	0;0	0;0	0;0	0;0	0;0	0;0	0;0	0;0	0;0	0;0	0;0	0;0	0;0	0;0	0;0	0;0	0;0	0;0	0;0	623;0.985554
16456	T	C	missense_variant	0;0	0;0	0;0	0;0	0;0	0;0	0;0	0;0	0;0	0;0	0;0	0;0	0;0	0;0	0;0	0;0	0;0	0;0	0;0	0;0	0;0	0;0	0;0	0;0	0;0	0;0	0;0	0;0	0;0	0;0	0;0	0;0	0;0	174;0.741379	0;0	0;0
16466	C	T	missense_variant	1436;0.889276	2168;0.941421	3342;1	79;0.974684	175;0.777143	390;0.85641	2535;0.998422	483;0.548654	60;1	1227;0.92339	196;0.989796	1807;0.955174	2170;1	0;0	0;0	0;0	0;0	0;0	0;0	0;0	0;0	0;0	0;0	0;0	0;0	0;0	0;0	0;0	0;0	0;0	0;0	0;0	0;0	0;0	0;0	0;0
16616	C	A	missense_variant	0;0	0;0	0;0	0;0	0;0	0;0	0;0	0;0	0;0	0;0	0;0	0;0	0;0	0;0	0;0	0;0	4348;0.99862	0;0	0;0	0;0	0;0	0;0	0;0	0;0	0;0	0;0	1817;0.995597	2202;0.978202	0;0	0;0	0;0	0;0	0;0	127;0.795276	0;0	0;0
16878	A	T	synonymous_variant	0;0	0;0	0;0	0;0	0;0	0;0	0;0	0;0	0;0	0;0	0;0	0;0	0;0	0;0	0;0	0;0	0;0	0;0	0;0	0;0	0;0	0;0	0;0	0;0	0;0	0;0	0;0	0;0	0;0	0;0	0;0	0;0	0;0	0;0	0;0	1195;1
16887	C	T	synonymous_variant	0;0	0;0	0;0	0;0	0;0	0;0	0;0	0;0	0;0	0;0	0;0	0;0	0;0	0;0	0;0	0;0	5751;0.999826	0;0	0;0	0;0	0;0	0;0	0;0	0;0	0;0	0;0	2603;0.995774	2716;0.997791	0;0	0;0	0;0	0;0	0;0	0;0	0;0	0;0
17208	T	C	synonymous_variant	0;0	0;0	0;0	0;0	0;0	0;0	0;0	0;0	0;0	0;0	0;0	0;0	0;0	0;0	0;0	0;0	4976;0.999598	0;0	0;0	0;0	0;0	0;0	0;0	0;0	0;0	0;0	2055;0.989781	2363;0.986881	0;0	0;0	0;0	0;0	0;0	0;0	0;0	0;0
17410	C	T	missense_variant	0;0	0;0	0;0	0;0	0;0	0;0	0;0	0;0	0;0	0;0	0;0	0;0	0;0	0;0	0;0	0;0	5134;0.999805	4976;0.999598	3861;0.997669	1163;0.963027	4857;0.99547	3930;0.976081	4560;0.972149	1216;0.990132	103;0.970874	2101;0.999524	2627;0.999619	2429;0.998353	1898;0.99157	4211;0.999763	2045;0.999022	5657;0.997525	1842;0.950054	275;0.927273	179;0.96648	799;1
17859	T	C	synonymous_variant	0;0	0;0	0;0	0;0	0;0	0;0	0;0	0;0	0;0	0;0	0;0	0;0	0;0	0;0	0;0	0;0	0;0	0;0	0;0	0;0	0;0	0;0	0;0	0;0	0;0	0;0	0;0	0;0	0;0	0;0	0;0	0;0	0;0	0;0	0;0	798;0.998747
17977	C	T	missense_variant	0;0	0;0	0;0	0;0	0;0	0;0	0;0	0;0	0;0	0;0	0;0	0;0	0;0	256;1	1869;0.831996	2028;0.995562	0;0	0;0	0;0	0;0	0;0	0;0	0;0	0;0	0;0	0;0	0;0	0;0	0;0	0;0	0;0	0;0	0;0	0;0	0;0	0;0
18163	A	G	missense_variant	0;0	0;0	0;0	0;0	0;0	0;0	0;0	0;0	0;0	0;0	0;0	0;0	0;0	343;1	2455;0.816293	2214;1	5160;0.997287	5276;0.998863	3311;0.990637	1442;1	5180;0.992664	3655;0.998085	4252;0.986359	883;0.99547	31;1	1556;1	2097;0.996185	2318;0.997412	1293;0.996133	3668;0.998909	1503;0.998669	6092;0.999508	1583;0.978522	197;0.908629	156;0.974359	652;1
18166	C	T	missense_variant	0;0	0;0	0;0	0;0	0;0	0;0	0;0	0;0	0;0	0;0	0;0	0;0	0;0	0;0	0;0	2184;1	0;0	0;0	0;0	0;0	0;0	0;0	0;0	0;0	0;0	0;0	0;0	0;0	0;0	0;0	0;0	0;0	0;0	0;0	0;0	0;0
18480	A	G	synonymous_variant	0;0	0;0	0;0	0;0	0;0	0;0	0;0	0;0	0;0	0;0	0;0	0;0	0;0	0;0	0;0	0;0	0;0	5341;0.999438	0;0	0;0	0;0	0;0	0;0	0;0	0;0	0;0	0;0	0;0	0;0	0;0	0;0	0;0	0;0	0;0	0;0	0;0
18828	C	T	synonymous_variant	0;0	0;0	4548;0.99978	0;0	0;0	0;0	0;0	0;0	0;0	0;0	0;0	0;0	0;0	0;0	0;0	0;0	0;0	0;0	0;0	0;0	0;0	0;0	0;0	0;0	0;0	0;0	0;0	0;0	0;0	0;0	0;0	0;0	0;0	0;0	0;0	0;0
19220	C	T	missense_variant	2419;0.851178	2452;0.929038	3977;0.999497	68;0.985294	159;0.792453	573;0.820244	3428;0.997958	657;0.770167	74;0.891892	1794;0.898551	272;0.985294	2779;0.913278	3385;0.997046	0;0	1926;0.128245	0;0	0;0	0;0	0;0	0;0	0;0	0;0	0;0	0;0	0;0	0;0	0;0	0;0	0;0	0;0	0;0	0;0	0;0	0;0	0;0	0;0
19326	A	G	synonymous_variant	0;0	0;0	0;0	0;0	0;0	0;0	0;0	0;0	0;0	0;0	0;0	0;0	0;0	0;0	0;0	0;0	0;0	0;0	0;0	0;0	0;0	0;0	0;0	0;0	0;0	0;0	0;0	0;0	0;0	0;0	0;0	0;0	0;0	0;0	0;0	697;0.997131
19955	C	T	missense_variant	0;0	0;0	0;0	0;0	0;0	0;0	0;0	0;0	0;0	0;0	0;0	0;0	0;0	0;0	0;0	0;0	5289;1	5339;0.999625	3698;0.996485	946;0.952431	5146;0.990672	4057;0.98176	4494;0.984646	1075;0.994419	92;1	1911;1	2163;0.999538	2050;0.991707	1540;0.994156	4253;0.996238	2057;0.994652	6208;0.998872	1748;0.977117	357;0.955182	147;1	790;0.991139
20055	A	G	synonymous_variant	0;0	0;0	0;0	0;0	0;0	0;0	0;0	0;0	0;0	0;0	0;0	0;0	0;0	0;0	0;0	0;0	5315;0.999624	5079;1	3991;0.996492	769;0.96749	5395;0.996664	4279;0.989717	4427;0.987802	1244;0.996785	94;1	2029;0.998521	2326;0.99742	2339;0.999145	1769;0.981911	4055;0.992602	2114;1	6191;0.999031	1620;0.991975	354;0.968927	173;1	1084;0.994465
20429	C	A	missense_variant	0;0	0;0	0;0	0;0	0;0	0;0	0;0	0;0	0;0	0;0	0;0	0;0	0;0	0;0	0;0	0;0	0;0	0;0	0;0	0;0	0;0	0;0	0;0	0;0	0;0	0;0	0;0	0;0	0;0	0;0	0;0	0;0	0;0	0;0	153;0.751634	0;0
20703	C	T	synonymous_variant	0;0	0;0	0;0	0;0	0;0	0;0	0;0	0;0	0;0	0;0	0;0	0;0	0;0	0;0	0;0	0;0	0;0	0;0	0;0	0;0	0;0	0;0	0;0	0;0	0;0	0;0	0;0	0;0	0;0	4370;0.993135	0;0	0;0	0;0	0;0	0;0	0;0
20762	C	T	missense_variant	0;0	0;0	0;0	0;0	0;0	0;0	0;0	0;0	0;0	0;0	0;0	0;0	0;0	0;0	0;0	0;0	4704;0.995323	0;0	0;0	0;0	0;0	0;0	0;0	0;0	0;0	0;0	1440;0.997917	0;0	0;0	0;0	0;0	0;0	0;0	0;0	0;0	0;0
20995	G	T	missense_variant	1805;0.971745	0;0	0;0	0;0	0;0	0;0	0;0	0;0	0;0	0;0	0;0	0;0	0;0	0;0	0;0	0;0	0;0	0;0	0;0	0;0	0;0	0;0	0;0	0;0	0;0	0;0	0;0	0;0	0;0	0;0	0;0	0;0	0;0	0;0	0;0	0;0
21005	C	T	missense_variant	0;0	0;0	0;0	0;0	0;0	0;0	0;0	0;0	0;0	0;0	0;0	0;0	0;0	0;0	0;0	0;0	0;0	0;0	0;0	0;0	0;0	0;0	0;0	0;0	0;0	0;0	0;0	0;0	0;0	0;0	0;0	0;0	0;0	0;0	0;0	493;0.991886
21156	C	T	synonymous_variant	0;0	0;0	0;0	0;0	0;0	0;0	0;0	0;0	0;0	0;0	0;0	0;0	0;0	0;0	0;0	0;0	0;0	0;0	0;0	0;0	0;0	0;0	0;0	567;0.955908	0;0	0;0	0;0	0;0	0;0	0;0	0;0	0;0	0;0	0;0	0;0	0;0
21294	T	A	synonymous_variant	0;0	0;0	0;0	0;0	0;0	0;0	0;0	0;0	0;0	0;0	0;0	0;0	0;0	305;1	1311;0.774218	1372;0.999271	0;0	0;0	0;0	0;0	0;0	0;0	0;0	0;0	0;0	0;0	0;0	0;0	0;0	0;0	0;0	0;0	0;0	0;0	0;0	0;0
21295	G	A	missense_variant	0;0	0;0	0;0	0;0	0;0	0;0	0;0	0;0	0;0	0;0	0;0	0;0	0;0	307;1	1311;0.774218	1364;0.999267	0;0	0;0	0;0	0;0	0;0	0;0	0;0	0;0	0;0	0;0	0;0	0;0	0;0	0;0	0;0	0;0	0;0	0;0	0;0	0;0
21296	G	A	missense_variant	0;0	0;0	0;0	0;0	0;0	0;0	0;0	0;0	0;0	0;0	0;0	0;0	0;0	307;1	1308;0.7737	1339;0.999253	0;0	0;0	0;0	0;0	0;0	0;0	0;0	0;0	0;0	0;0	0;0	0;0	0;0	0;0	0;0	0;0	0;0	0;0	0;0	0;0
Multiplex PCR
POS	REF	ALT	type	210806-48	210806-49	210806-50	210806-51	210806-52	210806-53	210806-54	210806-55	210806-56	210806-57	210806-58	210806-60	210806-61	220220-66	220220-69	220220-73	221219-28	221219-29	221219-30	221219-31	221219-32	221226-48	221226-49	221227-39	221227-40	221227-41	221227-42	221227-43	221227-44	221227-45	221227-46	221227-47	221228-34	221228-36	221228-38	230303-52
405	A	G	missense_variant	0;0	0;0	0;0	0;0	0;0	0;0	0;0	0;0	0;0	0;0	0;0	0;0	0;0	0;0	0;0	0;0	0;0	0;0	0;0	0;0	0;0	0;0	0;0	0;0	0;0	0;0	0;0	0;0	0;0	0;0	0;0	0;0	0;0	0;0	0;0	3216;1
670	T	G	missense_variant	0;0	0;0	0;0	0;0	0;0	0;0	0;0	0;0	0;0	0;0	0;0	0;0	0;0	0;0	0;0	0;0	89;1	47;1	99;1	59;1	63;1	1379;0.997825	1789;0.999441	98;1	12;1	89;1	37;0.972973	53;1	51;1	103;1	91;1	198;1	90;0.988889	46;1	72;1	3391;1
1048	G	T	missense_variant	8;1	14;1	1549;0.998709	55;1	125;1	18;1	859;0.998836	0;0	3;1	63;1	127;1	99;1	680;1	0;0	0;0	0;0	0;0	0;0	0;0	0;0	0;0	0;0	0;0	0;0	0;0	0;0	0;0	0;0	0;0	0;0	0;0	0;0	0;0	0;0	0;0	0;0
1085	G	T	missense_variant	0;0	0;0	0;0	0;0	0;0	0;0	0;0	0;0	0;0	0;0	0;0	0;0	0;0	0;0	0;0	0;0	0;0	63;1	205;1	23;1	111;1	1958;1	2107;0.999051	177;1	9;1	244;1	0;0	0;0	103;1	240;0.991667	175;1	488;1	286;1	0;0	84;1	0;0
1263	C	T	missense_variant	0;0	0;0	0;0	0;0	0;0	0;0	0;0	0;0	0;0	0;0	0;0	0;0	0;0	0;0	0;0	0;0	0;0	0;0	0;0	0;0	0;0	0;0	0;0	0;0	0;0	0;0	0;0	0;0	0;0	0;0	0;0	0;0	0;0	0;0	0;0	1842;1
1627	C	T	synonymous_variant	0;0	0;0	0;0	0;0	0;0	0;0	0;0	0;0	0;0	0;0	0;0	0;0	0;0	0;0	0;0	0;0	2047;0.997557	1606;1	2636;0.998862	1130;0.999115	1908;0.996855	3246;0.995995	3442;0.997966	2740;0.998905	303;1	3139;0.999044	686;1	1914;0.996343	2344;0.999573	2603;0.998079	2337;0.997005	3432;0.995921	2918;0.998286	2018;1	1913;0.999477	0;0
1820	G	A	missense_variant	0;0	0;0	0;0	0;0	0;0	0;0	0;0	0;0	0;0	0;0	0;0	0;0	0;0	0;0	0;0	0;0	0;0	0;0	0;0	0;0	0;0	0;0	0;0	0;0	0;0	0;0	0;0	0;0	0;0	0;0	0;0	0;0	0;0	2018;0.815659	0;0	0;0
2509	C	T	synonymous_variant	0;0	0;0	0;0	0;0	0;0	0;0	0;0	0;0	0;0	0;0	0;0	0;0	0;0	0;0	0;0	0;0	0;0	0;0	0;0	0;0	0;0	0;0	0;0	0;0	44;1	0;0	0;0	0;0	0;0	0;0	0;0	0;0	0;0	0;0	0;0	0;0
2710	C	T	synonymous_variant	0;0	0;0	0;0	0;0	0;0	0;0	0;0	0;0	0;0	0;0	0;0	0;0	0;0	0;0	0;0	0;0	2094;1	0;0	0;0	0;0	0;0	0;0	0;0	0;0	0;0	0;0	2053;0.999026	2795;1	0;0	0;0	0;0	0;0	0;0	0;0	0;0	0;0
2790	C	T	missense_variant	0;0	0;0	0;0	0;0	0;0	0;0	0;0	663;0.111614	0;0	0;0	0;0	0;0	0;0	0;0	0;0	0;0	1490;1	1569;1	1769;1	1649;1	1304;1	1570;1	1724;1	1587;1	157;1	1745;1	1589;1	2033;1	1724;1	1792;1	1905;0.999475	1878;1	1917;1	1623;1	1714;1	3685;0.999457
2803	T	C	synonymous_variant	0;0	0;0	0;0	617;1	0;0	0;0	1878;0.999468	0;0	0;0	0;0	0;0	0;0	0;0	0;0	0;0	0;0	0;0	0;0	0;0	0;0	0;0	0;0	0;0	0;0	0;0	0;0	0;0	0;0	0;0	0;0	0;0	0;0	0;0	0;0	0;0	0;0
2832	A	G	missense_variant	0;0	0;0	0;0	0;0	0;0	0;0	0;0	0;0	0;0	0;0	0;0	0;0	0;0	3915;0.999745	1883;0.998407	4432;0.99481	0;0	0;0	0;0	0;0	0;0	0;0	0;0	0;0	0;0	0;0	0;0	0;0	0;0	0;0	0;0	0;0	0;0	0;0	0;0	0;0
3037	C	T	synonymous_variant	3;1	55;1	2756;1	144;0.993056	235;1	6;1	2625;1	0;0	0;0	83;1	261;1	139;1	1460;1	3981;1	2012;0.999503	4632;1	50;1	13;1	68;1	18;1	56;1	1539;1	1962;1	57;1	2;1	110;1	31;1	48;1	64;1	76;1	67;1	208;1	96;1	20;1	42;1	3780;0.999471
3987	C	T	missense_variant	0;0	0;0	0;0	0;0	0;0	0;0	0;0	0;0	0;0	0;0	0;0	0;0	0;0	0;0	0;0	0;0	0;0	0;0	0;0	0;0	0;0	0;0	0;0	0;0	0;0	0;0	0;0	0;0	0;0	0;0	0;0	0;0	0;0	0;0	2967;1	0;0
4181	G	T	missense_variant	2;1	27;1	2175;0.998621	208;0.990385	248;1	27;1	1722;0.997677	2;1	5;1	130;1	313;0.996805	203;0.995074	861;0.997677	0;0	0;0	0;0	0;0	0;0	0;0	0;0	0;0	0;0	0;0	0;0	0;0	0;0	0;0	0;0	0;0	0;0	0;0	0;0	0;0	0;0	0;0	0;0
4184	G	A	missense_variant	0;0	0;0	0;0	0;0	0;0	0;0	0;0	0;0	0;0	0;0	0;0	0;0	0;0	0;0	0;0	0;0	324;1	235;1	537;1	112;1	271;1	1242;1	1460;1	637;0.99843	38;1	930;1	156;1	480;1	483;1	537;1	418;1	1189;1	770;1	309;1	292;1	2277;1
4230	C	T	missense_variant	0;0	0;0	0;0	0;0	0;0	0;0	0;0	0;0	0;0	0;0	0;0	0;0	0;0	0;0	0;0	0;0	0;0	0;0	0;0	0;0	0;0	0;0	0;0	0;0	0;0	0;0	0;0	0;0	601;1	588;1	0;0	1251;0.933653	0;0	407;0.142506	0;0	0;0
4321	C	T	synonymous_variant	0;0	0;0	0;0	0;0	0;0	0;0	0;0	0;0	0;0	0;0	0;0	0;0	0;0	0;0	0;0	0;0	354;0.971751	284;0.978873	540;0.975926	116;0.991379	274;0.930657	831;0.990373	926;0.99676	545;0.985321	25;1	872;0.944954	308;0.987013	465;0.991398	560;0.973214	590;0.981356	535;0.882243	1042;0.952015	724;0.993094	359;0.986072	344;0.988372	2270;0.992511
4524	C	T	missense_variant	0;0	0;0	0;0	0;0	0;0	0;0	0;0	0;0	0;0	0;0	0;0	0;0	0;0	0;0	0;0	0;0	0;0	0;0	0;0	0;0	0;0	677;1	0;0	0;0	0;0	0;0	0;0	0;0	0;0	0;0	0;0	0;0	0;0	0;0	0;0	0;0
5386	T	G	synonymous_variant	0;0	0;0	0;0	0;0	0;0	0;0	0;0	0;0	0;0	0;0	0;0	0;0	0;0	4408;1	2396;0.999583	4547;0.99956	0;0	0;0	0;0	0;0	0;0	0;0	0;0	0;0	0;0	0;0	0;0	0;0	0;0	0;0	0;0	0;0	0;0	0;0	0;0	0;0
5672	C	T	missense_variant	0;0	0;0	0;0	0;0	0;0	0;0	0;0	0;0	0;0	0;0	0;0	0;0	0;0	4353;1	1360;1	4686;1	0;0	0;0	0;0	0;0	0;0	0;0	0;0	0;0	0;0	0;0	0;0	0;0	0;0	0;0	0;0	0;0	0;0	0;0	0;0	0;0
5720	G	A	missense_variant	0;0	0;0	0;0	0;0	0;0	0;0	0;0	0;0	0;0	0;0	0;0	0;0	0;0	0;0	0;0	0;0	0;0	0;0	0;0	0;0	0;0	0;0	0;0	0;0	0;0	0;0	0;0	0;0	0;0	0;0	0;0	0;0	0;0	0;0	0;0	633;1
5796	C	T	missense_variant	0;0	0;0	0;0	0;0	0;0	0;0	0;0	0;0	0;0	0;0	0;0	0;0	0;0	0;0	0;0	0;0	0;0	4946;1	0;0	4539;0.999559	4350;1	4491;0.999777	4453;0.999775	4561;0.999342	2705;1	4563;1	0;0	0;0	0;0	0;0	4814;0.999792	0;0	4778;1	0;0	4682;0.999573	0;0
5924	G	A	missense_variant	0;0	0;0	0;0	0;0	0;0	0;0	0;0	0;0	0;0	0;0	0;0	0;0	0;0	4159;0.99976	1226;1	4363;0.998625	0;0	0;0	0;0	0;0	0;0	0;0	0;0	0;0	0;0	0;0	0;0	0;0	0;0	0;0	0;0	0;0	0;0	0;0	0;0	0;0
6358	G	T	missense_variant	0;0	0;0	0;0	0;0	0;0	0;0	0;0	0;0	0;0	0;0	0;0	0;0	0;0	0;0	0;0	0;0	0;0	0;0	0;0	0;0	0;0	0;0	0;0	0;0	0;0	0;0	0;0	381;1	0;0	0;0	0;0	0;0	0;0	0;0	0;0	0;0
6402	C	T	missense_variant	2942;1	1382;0.998553	2800;0.999286	1931;0.999482	2473;0.998787	3026;0.99967	2889;0.999654	2435;1	340;1	3612;0.999446	2704;1	3347;0.999701	3352;1	0;0	0;0	0;0	0;0	0;0	0;0	0;0	0;0	0;0	0;0	0;0	0;0	0;0	0;0	0;0	0;0	0;0	0;0	0;0	0;0	0;0	0;0	0;0
6512	AGTT	A	disruptive_inframe_deletion	0;0	0;0	0;0	0;0	0;0	0;0	0;0	0;0	0;0	0;0	0;0	0;0	0;0	4547;1	1704;1	4515;1	0;0	0;0	0;0	0;0	0;0	0;0	0;0	0;0	0;0	0;0	0;0	0;0	0;0	0;0	0;0	0;0	0;0	0;0	0;0	0;0
6719	A	G	missense_variant	0;0	0;0	0;0	0;0	0;0	0;0	0;0	0;0	0;0	0;0	0;0	0;0	0;0	0;0	0;0	0;0	0;0	0;0	0;0	0;0	0;0	0;0	0;0	0;0	0;0	0;0	0;0	0;0	0;0	0;0	0;0	0;0	0;0	32;0.84375	0;0	0;0
7062	A	G	missense_variant	0;0	0;0	0;0	0;0	0;0	0;0	0;0	0;0	0;0	0;0	0;0	0;0	0;0	0;0	0;0	0;0	0;0	0;0	0;0	0;0	0;0	0;0	0;0	0;0	0;0	0;0	0;0	0;0	0;0	0;0	0;0	0;0	0;0	0;0	0;0	2846;1
7124	C	T	missense_variant	6;1	21;1	1331;0.997746	118;1	168;1	7;1	1037;1	2;1	5;1	49;1	209;1	184;1	523;1	0;0	0;0	0;0	0;0	0;0	0;0	0;0	0;0	0;0	0;0	0;0	0;0	0;0	0;0	0;0	0;0	0;0	0;0	0;0	0;0	0;0	0;0	0;0
7528	C	T	synonymous_variant	0;0	0;0	0;0	0;0	0;0	0;0	0;0	0;0	0;0	0;0	0;0	0;0	0;0	0;0	0;0	0;0	0;0	4468;1	4439;0.999549	4078;0.99951	4013;0.999751	4201;1	4151;0.999759	4410;0.99932	2575;1	4475;0.999553	0;0	0;0	4385;0.999772	4514;1	4528;0.999337	4418;0.999547	4575;1	4259;0.294201	4486;1	0;0
7782	A	G	missense_variant	0;0	0;0	0;0	0;0	0;0	0;0	0;0	0;0	0;0	0;0	0;0	0;0	0;0	0;0	0;0	0;0	0;0	0;0	2183;0.999542	0;0	0;0	0;0	0;0	0;0	0;0	0;0	0;0	0;0	0;0	0;0	0;0	0;0	0;0	0;0	0;0	0;0
7915	A	T	missense_variant	0;0	0;0	0;0	0;0	0;0	0;0	0;0	0;0	0;0	0;0	0;0	0;0	0;0	186;1	16;1	69;1	0;0	0;0	0;0	0;0	0;0	0;0	0;0	0;0	0;0	0;0	0;0	0;0	0;0	0;0	0;0	0;0	0;0	0;0	0;0	0;0
8393	G	A	missense_variant	0;0	0;0	0;0	0;0	0;0	0;0	0;0	0;0	0;0	0;0	0;0	0;0	0;0	215;1	12;1	134;1	0;0	0;0	0;0	0;0	0;0	0;0	0;0	0;0	0;0	0;0	0;0	0;0	0;0	0;0	0;0	0;0	0;0	0;0	0;0	0;0
8626	C	T	synonymous_variant	0;0	0;0	0;0	0;0	0;0	0;0	0;0	0;0	0;0	0;0	0;0	0;0	0;0	0;0	0;0	0;0	774;1	0;0	0;0	0;0	0;0	0;0	0;0	0;0	0;0	0;0	502;1	711;1	0;0	0;0	0;0	0;0	0;0	509;0.776031	0;0	0;0
8652	T	C	missense_variant	0;0	0;0	0;0	0;0	0;0	0;0	0;0	0;0	0;0	0;0	0;0	0;0	0;0	2361;0.998729	366;1	17;1	0;0	0;0	0;0	0;0	0;0	0;0	0;0	0;0	0;0	0;0	0;0	0;0	0;0	0;0	0;0	0;0	0;0	0;0	0;0	0;0
8692	C	T	synonymous_variant	0;0	0;0	0;0	0;0	0;0	0;0	0;0	0;0	0;0	0;0	0;0	0;0	0;0	0;0	0;0	0;0	0;0	0;0	0;0	0;0	0;0	0;0	0;0	0;0	0;0	0;0	0;0	0;0	0;0	0;0	0;0	0;0	0;0	0;0	0;0	3175;0.99937
8986	C	T	synonymous_variant	14;1	10;1	1288;0.998447	87;1	135;1	10;1	962;1	0;0	5;1	49;1	135;1	95;0.989474	406;1	0;0	0;0	0;0	0;0	0;0	0;0	0;0	0;0	0;0	0;0	0;0	0;0	0;0	0;0	0;0	0;0	0;0	0;0	0;0	0;0	0;0	0;0	0;0
9053	G	T	missense_variant	9;1	37;1	2474;0.998787	189;1	251;0.996016	20;1	2104;0.999525	0;0	3;1	87;0.988506	268;1	193;1	752;0.99867	0;0	0;0	0;0	0;0	0;0	0;0	0;0	0;0	0;0	0;0	0;0	0;0	0;0	0;0	0;0	0;0	0;0	0;0	0;0	0;0	0;0	0;0	0;0
9160	T	A	synonymous_variant	0;0	0;0	0;0	0;0	0;0	0;0	0;0	0;0	0;0	0;0	0;0	0;0	0;0	0;0	0;0	0;0	0;0	0;0	0;0	0;0	0;0	0;0	0;0	0;0	0;0	0;0	0;0	20;0.95	0;0	0;0	0;0	0;0	0;0	0;0	0;0	0;0
9344	C	T	missense_variant	0;0	0;0	0;0	0;0	0;0	0;0	0;0	0;0	0;0	0;0	0;0	0;0	0;0	0;0	0;0	0;0	45;1	59;1	122;1	52;1	43;1	183;1	159;1	113;1	17;1	143;1	136;1	128;1	144;1	132;1	130;1	117;0.991453	139;1	64;1	153;1	3460;0.999133
9424	A	G	synonymous_variant	0;0	0;0	0;0	0;0	0;0	0;0	0;0	0;0	0;0	0;0	0;0	0;0	0;0	0;0	0;0	0;0	62;1	55;1	142;1	50;1	39;1	204;1	201;1	164;1	22;1	210;1	139;1	122;1	172;1	178;1	117;1	152;1	179;1	70;1	154;1	3372;0.999407
9534	C	T	missense_variant	0;0	0;0	0;0	0;0	0;0	0;0	0;0	0;0	0;0	0;0	0;0	0;0	0;0	0;0	0;0	0;0	19;1	11;1	36;1	19;1	42;1	757;0.997358	869;1	36;1	6;1	52;1	10;1	30;1	27;0.962963	44;1	20;1	80;1	40;1	18;1	26;1	3454;0.997973
9711	C	T	missense_variant	0;0	0;0	0;0	0;0	0;0	0;0	0;0	0;0	0;0	0;0	0;0	0;0	0;0	0;0	0;0	2544;0.998821	0;0	0;0	0;0	0;0	0;0	0;0	0;0	0;0	0;0	0;0	0;0	0;0	0;0	0;0	0;0	0;0	0;0	0;0	0;0	0;0
9866	C	T	missense_variant	0;0	0;0	0;0	0;0	0;0	0;0	0;0	0;0	0;0	0;0	0;0	0;0	0;0	0;0	0;0	0;0	0;0	0;0	0;0	0;0	0;0	0;0	0;0	0;0	0;0	0;0	0;0	0;0	0;0	0;0	0;0	0;0	0;0	0;0	0;0	126;1
10029	C	T	missense_variant	3281;1	1560;0.999359	2866;0.998604	2314;1	2893;1	3975;0.999245	3409;1	2240;0.998661	2052;0.999513	3947;1	3055;0.999673	3703;0.99973	3688;0.999458	2730;1	112;1	2315;0.999136	3920;0.99949	3835;1	3686;1	3545;1	3051;1	3341;1	3560;0.999438	3587;1	1573;0.998729	3705;0.99946	3942;0.999746	4044;1	3609;1	3901;0.999744	3886;1	3937;1	3935;1	3485;0.999426	3798;1	148;1
10198	C	T	synonymous_variant	0;0	0;0	0;0	0;0	0;0	0;0	0;0	0;0	0;0	0;0	0;0	0;0	0;0	0;0	0;0	0;0	85;1	45;1	120;1	29;1	56;1	2286;0.999563	2524;0.999604	102;1	3;1	207;1	27;1	116;1	77;1	171;1	106;1	224;0.995536	130;1	64;1	45;1	146;1
10317	A	G	missense_variant	0;0	0;0	0;0	0;0	0;0	0;0	0;0	0;0	0;0	0;0	0;0	0;0	0;0	0;0	0;0	0;0	0;0	0;0	0;0	0;0	0;0	0;0	0;0	0;0	0;0	0;0	0;0	0;0	0;0	0;0	0;0	0;0	0;0	60;0.866667	0;0	0;0
10323	A	G	missense_variant	0;0	0;0	0;0	0;0	0;0	0;0	0;0	0;0	0;0	0;0	0;0	0;0	0;0	0;0	0;0	0;0	0;0	0;0	0;0	0;0	0;0	0;0	0;0	0;0	0;0	0;0	0;0	0;0	0;0	0;0	0;0	0;0	0;0	57;0.842105	0;0	0;0
10447	G	A	synonymous_variant	0;0	0;0	0;0	0;0	0;0	0;0	0;0	0;0	0;0	0;0	0;0	0;0	0;0	0;0	0;0	0;0	1320;1	1356;1	1434;1	1438;1	1183;1	1827;1	1855;0.999461	1331;1	674;1	1403;1	1375;0.990545	1386;1	1257;1	1414;1	1444;1	1398;0.999285	1430;0.999301	1360;1	1363;1	150;1
10449	C	A	missense_variant	0;0	0;0	0;0	0;0	0;0	0;0	0;0	0;0	0;0	0;0	0;0	0;0	0;0	2730;0.999634	141;1	2248;1	1322;0.999244	1363;1	1436;0.999304	1444;1	1192;1	1825;1	1856;1	1295;0.997683	674;1	1406;1	1388;0.989914	1397;1	1257;1	1414;1	1445;1	1398;0.999285	1434;0.999303	1360;1	1365;1	150;1
11035	A	G	synonymous_variant	0;0	0;0	0;0	0;0	0;0	0;0	0;0	0;0	0;0	0;0	0;0	0;0	0;0	0;0	0;0	0;0	0;0	0;0	0;0	0;0	0;0	0;0	0;0	0;0	0;0	0;0	104;0.961538	0;0	0;0	0;0	0;0	0;0	0;0	0;0	0;0	0;0
11201	A	G	missense_variant	3110;1	2528;1	3206;1	2230;0.999552	2561;1	4056;0.996795	3535;0.999717	150;1	1110;0.998198	3797;1	3554;0.999437	4094;1	3905;0.999744	0;0	0;0	0;0	0;0	0;0	0;0	0;0	0;0	0;0	0;0	0;0	0;0	0;0	0;0	0;0	0;0	0;0	0;0	0;0	0;0	0;0	0;0	0;0
11266	G	T	missense_variant	0;0	0;0	0;0	0;0	0;0	0;0	0;0	0;0	0;0	0;0	0;0	0;0	0;0	0;0	0;0	0;0	0;0	0;0	0;0	0;0	0;0	0;0	0;0	0;0	0;0	0;0	0;0	0;0	0;0	0;0	0;0	0;0	0;0	4200;0.814524	0;0	0;0
11282	AGTTTGTCTG	A	disruptive_inframe_deletion	0;0	0;0	0;0	0;0	0;0	0;0	0;0	0;0	0;0	0;0	0;0	0;0	0;0	4062;0.993353	935;0.99893	3974;0.988928	0;0	0;0	0;0	0;0	0;0	0;0	0;0	0;0	0;0	0;0	0;0	0;0	0;0	0;0	0;0	0;0	0;0	0;0	0;0	0;0
11287	GTCTGGTTTT	G	conservative_inframe_deletion	0;0	0;0	0;0	0;0	0;0	0;0	0;0	0;0	0;0	0;0	0;0	0;0	0;0	0;0	0;0	0;0	3583;0.998325	3645;0.999451	3635;0.99945	3512;1	2991;0.998997	3421;0.999415	3422;1	3442;1	1828;1	3449;0.99942	3527;1	3773;1	3378;1	3706;0.99946	3815;0.998689	3483;1	3792;1	3765;0.999203	3500;0.999714	3716;0.996771
11332	A	G	synonymous_variant	1152;0.998264	970;1	1767;0.999434	827;1	1038;1	2156;1	1755;1	61;1	486;1	2338;1	1347;1	2177;1	2049;1	0;0	0;0	0;0	0;0	0;0	0;0	0;0	0;0	0;0	0;0	0;0	0;0	0;0	0;0	0;0	0;0	0;0	0;0	0;0	0;0	0;0	0;0	0;0
11537	A	G	missense_variant	0;0	0;0	0;0	0;0	0;0	0;0	0;0	0;0	0;0	0;0	0;0	0;0	0;0	4636;1	1030;1	4989;1	0;0	0;0	0;0	0;0	0;0	0;0	0;0	0;0	0;0	0;0	0;0	0;0	0;0	0;0	0;0	0;0	0;0	0;0	0;0	0;0
11704	C	T	synonymous_variant	0;0	0;0	0;0	0;0	0;0	0;0	0;0	0;0	0;0	0;0	0;0	0;0	0;0	0;0	0;0	0;0	0;0	0;0	0;0	0;0	0;0	0;0	0;0	1907;0.992659	0;0	0;0	0;0	0;0	0;0	0;0	0;0	0;0	0;0	0;0	0;0	0;0
11737	T	C	synonymous_variant	0;0	0;0	0;0	0;0	0;0	0;0	0;0	0;0	0;0	0;0	0;0	0;0	0;0	0;0	0;0	0;0	0;0	0;0	0;0	0;0	0;0	0;0	0;0	0;0	0;0	0;0	0;0	3108;0.999356	0;0	0;0	0;0	0;0	0;0	0;0	0;0	0;0
11824	C	T	synonymous_variant	0;0	0;0	0;0	0;0	0;0	0;0	0;0	0;0	0;0	0;0	0;0	0;0	0;0	0;0	0;0	0;0	0;0	0;0	0;0	0;0	0;0	0;0	0;0	0;0	0;0	0;0	0;0	4246;1	0;0	0;0	0;0	0;0	0;0	0;0	0;0	0;0
11916	C	T	missense_variant	0;0	0;0	0;0	0;0	0;0	0;0	0;0	0;0	0;0	0;0	0;0	0;0	0;0	0;0	0;0	0;0	0;0	0;0	0;0	0;0	0;0	0;0	0;0	0;0	0;0	2760;0.999638	0;0	0;0	0;0	0;0	0;0	0;0	0;0	0;0	0;0	0;0
12111	G	A	missense_variant	0;0	0;0	0;0	0;0	0;0	0;0	0;0	0;0	0;0	0;0	0;0	0;0	0;0	0;0	0;0	0;0	0;0	0;0	0;0	0;0	0;0	0;0	0;0	0;0	0;0	0;0	25;1	0;0	0;0	0;0	0;0	0;0	0;0	0;0	0;0	0;0
12160	G	A	synonymous_variant	0;0	0;0	0;0	0;0	0;0	0;0	0;0	0;0	0;0	0;0	0;0	0;0	0;0	0;0	0;0	0;0	60;1	38;1	89;1	26;1	60;1	2559;1	2858;0.99965	65;1	3;1	91;1	21;1	37;1	46;1	72;1	70;1	186;1	115;1	26;1	36;1	0;0
12310	G	A	synonymous_variant	0;0	0;0	0;0	0;0	0;0	0;0	0;0	0;0	0;0	0;0	0;0	0;0	0;0	0;0	0;0	0;0	2301;1	0;0	0;0	0;0	0;0	0;0	0;0	0;0	0;0	0;0	2462;1	2449;0.998367	0;0	0;0	0;0	0;0	0;0	2307;0.768964	0;0	0;0
12789	C	T	missense_variant	0;0	0;0	0;0	0;0	0;0	0;0	0;0	0;0	0;0	0;0	0;0	0;0	0;0	0;0	0;0	0;0	0;0	0;0	0;0	0;0	0;0	0;0	0;0	0;0	0;0	0;0	23;1	0;0	0;0	0;0	0;0	0;0	0;0	0;0	0;0	1403;0.999287
12880	C	T	synonymous_variant	0;0	0;0	0;0	0;0	0;0	0;0	0;0	0;0	0;0	0;0	0;0	0;0	0;0	0;0	0;0	0;0	756;1	739;0.998647	751;0.998668	744;1	613;0.998369	857;1	932;0.998927	717;1	320;1	808;1	759;0.997365	762;1	702;1	747;1	736;0.998641	931;0.998926	842;1	717;0.998605	678;1	2933;0.999659
13195	T	C	synonymous_variant	0;0	0;0	0;0	0;0	0;0	0;0	0;0	0;0	0;0	0;0	0;0	0;0	0;0	4739;1	1838;1	4834;0.999379	0;0	0;0	0;0	0;0	0;0	0;0	0;0	0;0	0;0	0;0	0;0	0;0	0;0	0;0	0;0	0;0	0;0	0;0	0;0	0;0
13668	T	G	synonymous_variant	0;0	0;0	0;0	0;0	0;0	0;0	0;0	0;0	0;0	0;0	0;0	0;0	0;0	0;0	0;0	0;0	0;0	0;0	0;0	0;0	0;0	0;0	0;0	0;0	0;0	0;0	0;0	0;0	0;0	0;0	0;0	0;0	0;0	0;0	0;0	3663;1
14181	G	C	missense_variant	0;0	0;0	0;0	0;0	0;0	0;0	0;0	0;0	0;0	0;0	0;0	0;0	0;0	0;0	0;0	0;0	0;0	771;1	1175;1	417;1	599;1	1273;1	1349;1	1076;1	97;1	970;0.998969	0;0	0;0	1101;1	1236;1	1173;1	1338;0.999253	1356;1	1250;0.1528	1014;1	0;0
14408	C	T	missense_variant	0;0	27;1	2552;1	148;1	240;1	12;1	1974;1	0;0	0;0	62;1	245;1	177;1	700;1	4417;1	1859;1	4412;0.99932	252;1	207;1	588;1	172;1	300;1	998;0.998998	1151;1	545;1	28;1	691;1	143;1	256;1	502;1	578;1	558;1	810;1	722;1	666;1	390;1	2607;0.999233
14673	A	G	synonymous_variant	0;0	0;0	0;0	0;0	0;0	0;0	0;0	0;0	0;0	0;0	0;0	0;0	0;0	0;0	0;0	0;0	0;0	0;0	0;0	0;0	0;0	0;0	0;0	0;0	0;0	0;0	0;0	0;0	0;0	0;0	0;0	0;0	0;0	416;0.903846	0;0	0;0
15096	T	C	synonymous_variant	0;0	0;0	0;0	0;0	0;0	0;0	0;0	0;0	0;0	0;0	0;0	0;0	0;0	0;0	0;0	0;0	0;0	0;0	0;0	0;0	0;0	0;0	0;0	0;0	0;0	0;0	0;0	0;0	0;0	0;0	0;0	0;0	0;0	0;0	0;0	0;0
15240	C	T	synonymous_variant	0;0	0;0	0;0	0;0	0;0	0;0	0;0	0;0	0;0	0;0	0;0	0;0	0;0	4487;0.999777	2230;1	4857;0.999794	0;0	0;0	0;0	0;0	0;0	0;0	0;0	0;0	0;0	0;0	0;0	0;0	0;0	0;0	0;0	0;0	0;0	0;0	0;0	0;0
15451	G	A	missense_variant	676;0.997041	589;0.998302	2128;0.99953	1291;1	1782;0.999439	1572;1	2168;1	628;1	91;1	2107;0.998576	1649;1	2301;0.999131	2352;0.998299	0;0	0;0	0;0	0;0	0;0	0;0	0;0	0;0	0;0	0;0	0;0	0;0	0;0	0;0	0;0	0;0	0;0	0;0	0;0	0;0	0;0	0;0	3653;1
15714	C	T	synonymous_variant	0;0	0;0	0;0	0;0	0;0	0;0	0;0	0;0	0;0	0;0	0;0	0;0	0;0	0;0	0;0	0;0	346;1	208;1	442;1	124;1	452;1	3681;0.999457	3822;1	342;1	16;1	490;0.997959	125;1	132;1	305;1	468;1	352;1	865;1	511;1	191;1	232;1	3669;0.999727
15738	C	T	synonymous_variant	0;0	0;0	0;0	0;0	0;0	0;0	0;0	0;0	0;0	0;0	0;0	0;0	0;0	0;0	0;0	0;0	0;0	0;0	0;0	0;0	0;0	0;0	0;0	0;0	0;0	0;0	0;0	0;0	0;0	0;0	0;0	0;0	0;0	0;0	0;0	3624;0.999724
15939	T	C	synonymous_variant	0;0	0;0	0;0	0;0	0;0	0;0	0;0	0;0	0;0	0;0	0;0	0;0	0;0	0;0	0;0	0;0	0;0	0;0	0;0	0;0	0;0	0;0	0;0	0;0	0;0	0;0	0;0	0;0	0;0	0;0	0;0	0;0	0;0	0;0	0;0	3500;1
16342	T	C	missense_variant	0;0	0;0	0;0	0;0	0;0	0;0	0;0	0;0	0;0	0;0	0;0	0;0	0;0	0;0	0;0	0;0	0;0	0;0	0;0	0;0	0;0	0;0	0;0	0;0	0;0	0;0	0;0	0;0	0;0	0;0	0;0	0;0	0;0	0;0	0;0	3281;0.999695
16456	T	C	missense_variant	0;0	0;0	0;0	0;0	0;0	0;0	0;0	0;0	0;0	0;0	0;0	0;0	0;0	0;0	0;0	0;0	0;0	0;0	0;0	0;0	0;0	0;0	0;0	0;0	0;0	0;0	0;0	0;0	0;0	0;0	0;0	0;0	0;0	1796;0.756682	0;0	0;0
16466	C	T	missense_variant	329;1	247;1	791;1	316;1	417;1	533;1	792;0.998737	133;1	31;1	555;1	514;1	634;0.998423	687;1	0;0	0;0	0;0	0;0	0;0	0;0	0;0	0;0	0;0	0;0	0;0	0;0	0;0	0;0	0;0	0;0	0;0	0;0	0;0	0;0	0;0	0;0	0;0
16616	C	A	missense_variant	0;0	0;0	0;0	0;0	0;0	0;0	0;0	0;0	0;0	0;0	0;0	0;0	0;0	0;0	0;0	0;0	4034;0.999752	0;0	0;0	0;0	0;0	0;0	0;0	0;0	0;0	0;0	4205;0.999524	4111;1	0;0	0;0	0;0	0;0	0;0	4229;0.771104	0;0	0;0
16878	A	T	synonymous_variant	0;0	0;0	0;0	0;0	0;0	0;0	0;0	0;0	0;0	0;0	0;0	0;0	0;0	0;0	0;0	0;0	0;0	0;0	0;0	0;0	0;0	0;0	0;0	0;0	0;0	0;0	0;0	0;0	0;0	0;0	0;0	0;0	0;0	0;0	0;0	3306;1
16887	C	T	synonymous_variant	0;0	0;0	0;0	0;0	0;0	0;0	0;0	0;0	0;0	0;0	0;0	0;0	0;0	0;0	0;0	0;0	328;1	0;0	0;0	0;0	0;0	0;0	0;0	0;0	0;0	0;0	46;1	136;1	0;0	0;0	0;0	0;0	0;0	0;0	0;0	0;0
17208	T	C	synonymous_variant	0;0	0;0	0;0	0;0	0;0	0;0	0;0	0;0	0;0	0;0	0;0	0;0	0;0	0;0	0;0	0;0	3040;0.999671	0;0	0;0	0;0	0;0	0;0	0;0	0;0	0;0	0;0	2707;0.997784	2313;1	0;0	0;0	0;0	0;0	0;0	0;0	0;0	0;0
17410	C	T	missense_variant	0;0	0;0	0;0	0;0	0;0	0;0	0;0	0;0	0;0	0;0	0;0	0;0	0;0	0;0	0;0	0;0	660;1	520;1	743;1	305;1	546;1	2447;0.999183	2451;1	636;1	40;1	825;1	312;1	324;1	488;0.997951	783;1	730;1	1184;1	835;1	470;1	417;1	2700;0.999259
17859	T	C	synonymous_variant	0;0	0;0	0;0	0;0	0;0	0;0	0;0	0;0	0;0	0;0	0;0	0;0	0;0	0;0	0;0	0;0	0;0	0;0	0;0	0;0	0;0	0;0	0;0	0;0	0;0	0;0	0;0	0;0	0;0	0;0	0;0	0;0	0;0	0;0	0;0	2492;0.999197
17977	C	T	missense_variant	0;0	0;0	0;0	0;0	0;0	0;0	0;0	0;0	0;0	0;0	0;0	0;0	0;0	4045;0.999753	1332;1	4296;0.990689	0;0	0;0	0;0	0;0	0;0	0;0	0;0	0;0	0;0	0;0	0;0	0;0	0;0	0;0	0;0	0;0	0;0	0;0	0;0	0;0
18163	A	G	missense_variant	0;0	0;0	0;0	0;0	0;0	0;0	0;0	0;0	0;0	0;0	0;0	0;0	0;0	4576;1	1229;0.999186	4329;0.998845	267;1	180;1	562;1	56;1	340;1	1635;1	2142;1	442;1	18;1	761;1	38;1	178;1	373;1	570;1	481;1	1113;1	698;1	218;1	232;1	3553;0.999719
18166	C	T	missense_variant	0;0	0;0	0;0	0;0	0;0	0;0	0;0	0;0	0;0	0;0	0;0	0;0	0;0	0;0	0;0	4443;1	0;0	0;0	0;0	0;0	0;0	0;0	0;0	0;0	0;0	0;0	0;0	0;0	0;0	0;0	0;0	0;0	0;0	0;0	0;0	0;0
18480	A	G	synonymous_variant	0;0	0;0	0;0	0;0	0;0	0;0	0;0	0;0	0;0	0;0	0;0	0;0	0;0	0;0	0;0	0;0	0;0	4691;1	0;0	0;0	0;0	0;0	0;0	0;0	0;0	0;0	0;0	0;0	0;0	0;0	0;0	0;0	0;0	0;0	0;0	0;0
18828	C	T	synonymous_variant	0;0	0;0	2829;0.99894	0;0	0;0	0;0	0;0	0;0	0;0	0;0	0;0	0;0	0;0	0;0	0;0	0;0	0;0	0;0	0;0	0;0	0;0	0;0	0;0	0;0	0;0	0;0	0;0	0;0	0;0	0;0	0;0	0;0	0;0	0;0	0;0	0;0
19220	C	T	missense_variant	1083;0.998153	577;1	1378;1	838;1	1175;0.997447	1643;1	1333;0.9985	1235;1	131;1	1633;1	1115;1	1625;1	1542;1	0;0	0;0	0;0	0;0	0;0	0;0	0;0	0;0	0;0	0;0	0;0	0;0	0;0	0;0	0;0	0;0	0;0	0;0	0;0	0;0	0;0	0;0	0;0
19326	A	G	synonymous_variant	0;0	0;0	0;0	0;0	0;0	0;0	0;0	0;0	0;0	0;0	0;0	0;0	0;0	0;0	0;0	0;0	0;0	0;0	0;0	0;0	0;0	0;0	0;0	0;0	0;0	0;0	0;0	0;0	0;0	0;0	0;0	0;0	0;0	0;0	0;0	3281;0.99939
19955	C	T	missense_variant	0;0	0;0	0;0	0;0	0;0	0;0	0;0	0;0	0;0	0;0	0;0	0;0	0;0	0;0	0;0	0;0	25;1	5;1	44;1	6;1	24;1	563;1	691;0.998553	37;1	0;0	72;1	2;1	4;1	23;1	48;1	32;1	102;1	53;1	17;1	19;1	3348;0.999104
20055	A	G	synonymous_variant	0;0	0;0	0;0	0;0	0;0	0;0	0;0	0;0	0;0	0;0	0;0	0;0	0;0	0;0	0;0	0;0	13;1	6;1	41;1	5;1	12;1	417;1	492;0.997967	32;1	0;0	46;1	4;1	5;1	20;1	37;1	26;1	76;1	42;1	11;1	10;1	2808;0.999288
20429	C	A	missense_variant	0;0	0;0	0;0	0;0	0;0	0;0	0;0	0;0	0;0	0;0	0;0	0;0	0;0	0;0	0;0	0;0	0;0	0;0	0;0	0;0	0;0	0;0	0;0	0;0	0;0	0;0	0;0	0;0	0;0	0;0	0;0	0;0	0;0	0;0	2402;1	0;0
20703	C	T	synonymous_variant	0;0	0;0	0;0	0;0	0;0	0;0	0;0	0;0	0;0	0;0	0;0	0;0	0;0	0;0	0;0	0;0	0;0	0;0	0;0	0;0	0;0	0;0	0;0	0;0	0;0	0;0	0;0	0;0	0;0	74;1	0;0	0;0	0;0	0;0	0;0	0;0
20762	C	T	missense_variant	0;0	0;0	0;0	0;0	0;0	0;0	0;0	0;0	0;0	0;0	0;0	0;0	0;0	0;0	0;0	0;0	1221;1	0;0	0;0	0;0	0;0	0;0	0;0	0;0	0;0	0;0	1377;1	0;0	0;0	0;0	0;0	0;0	0;0	0;0	0;0	0;0
20995	G	T	missense_variant	3210;0.999377	0;0	0;0	0;0	0;0	0;0	0;0	0;0	0;0	0;0	0;0	0;0	0;0	0;0	0;0	0;0	0;0	0;0	0;0	0;0	0;0	0;0	0;0	0;0	0;0	0;0	0;0	0;0	0;0	0;0	0;0	0;0	0;0	0;0	0;0	0;0
21005	C	T	missense_variant	0;0	0;0	0;0	0;0	0;0	0;0	0;0	0;0	0;0	0;0	0;0	0;0	0;0	0;0	0;0	0;0	0;0	0;0	0;0	0;0	0;0	0;0	0;0	0;0	0;0	0;0	0;0	0;0	0;0	0;0	0;0	0;0	0;0	0;0	0;0	2328;0.999141
21156	C	T	synonymous_variant	0;0	0;0	0;0	0;0	0;0	0;0	0;0	0;0	0;0	0;0	0;0	0;0	0;0	0;0	0;0	0;0	0;0	0;0	0;0	0;0	0;0	0;0	0;0	13;1	0;0	0;0	0;0	0;0	0;0	0;0	0;0	0;0	0;0	0;0	0;0	0;0
21294	T	A	synonymous_variant	0;0	0;0	0;0	0;0	0;0	0;0	0;0	0;0	0;0	0;0	0;0	0;0	0;0	3984;1	1636;1	4041;1	0;0	0;0	0;0	0;0	0;0	0;0	0;0	0;0	0;0	0;0	0;0	0;0	0;0	0;0	0;0	0;0	0;0	0;0	0;0	0;0
21295	G	A	missense_variant	0;0	0;0	0;0	0;0	0;0	0;0	0;0	0;0	0;0	0;0	0;0	0;0	0;0	3988;1	1639;1	4043;1	0;0	0;0	0;0	0;0	0;0	0;0	0;0	0;0	0;0	0;0	0;0	0;0	0;0	0;0	0;0	0;0	0;0	0;0	0;0	0;0
21296	G	A	missense_variant	0;0	0;0	0;0	0;0	0;0	0;0	0;0	0;0	0;0	0;0	0;0	0;0	0;0	3986;1	1642;1	4037;1	0;0	0;0	0;0	0;0	0;0	0;0	0;0	0;0	0;0	0;0	0;0	0;0	0;0	0;0	0;0	0;0	0;0	0;0	0;0	0;0
Missense mutation: It is a common single nucleotide variation (SNV) that describes a change in a single nucleotide in the genome, resulting in a change in an amino acid in the corresponding protein sequence.
Synonymous mutation: It is a single nucleotide variation (SNV) that refers to a change in a single nucleotide in the genome, but due to codon redundancy, this change does not result in a change in the amino acid sequence of the gene encoding the protein. Therefore, this mutation will not directly affect the structure and function of the protein.
Stop gained: It is a single nucleotide variation (SNV), which refers to the change of a single nucleotide in the genome, leading to the change of a codon in the gene encoding protein from the sequence encoding amino acid to the Stop codon, thus leading to the early termination of protein synthesis.
Conservative inframe deletion: It is a genomic variation that refers to the deletion of one or more nucleotides in the gene encoding a protein, resulting in the deletion of one amino acid in the protein sequence, but the deleted amino acid has similar properties to other amino acids. This mutation is often referred to as "conserved" because it does not alter the structure and function of the prot…
Frameshift variant: Genomic variation refers to the insertion or deletion of one or more nucleotides in the gene encoding a protein, resulting in changes in all amino acids in the protein sequence. This mutation usually leads to premature termination of protein synthesis or the production of completely different protein sequences.
Downstream gene variant: It is a genomic variation that refers to a variation in the DNA region downstream of the end of a gene encoding a protein. This mutation usually does not directly affect the genes encoding proteins, but may affect gene expression. In the process of gene expression regulation, downstream regions may contain promoters, enhancers, or other regulatory elements, which may have…
Intergenic region: It is a genomic variation that refers to a DNA region located between two genes, which does not contain any genes encoding proteins. This mutation is usually considered a harmless mutation as it does not directly affect the genes encoding proteins.
Upstream gene variant: It is a genomic variation that refers to a variation in the DNA sequence located upstream of the gene encoding the protein. This variation may affect the transcription rate and expression level of genes, thereby affecting protein synthesis and function. This mutation is usually considered a harmless mutation as it does not directly affect the genes encoding proteins.
Disruptive inframe deletion: It is a genomic variation that refers to the deletion of one or more nucleotides in the gene encoding a protein, resulting in the deletion of one or more amino acids in the protein sequence, which have different properties from other amino acids. Because it may affect the structure and function of proteins, rather than just deleting one or more amino acids.

## Sheet: S
Supplementary table 3. Specific mutation sites discovered in S using three different methods.
MT-Capture
POS	REF	ALT	type	210806-48	210806-49	210806-50	210806-51	210806-52	210806-53	210806-54	210806-55	210806-56	210806-57	210806-58	210806-60	210806-61	220220-66	220220-69	220220-73	221219-28	221219-29	221219-30	221219-31	221219-32	221226-48	221226-49	221227-39	221227-40	221227-41	221227-42	221227-43	221227-44	221227-45	221227-46	221227-47	221228-34	221228-36	221228-38	230303-52
21618	C	G	missense_variant	2379;0.978562	5251;0.974671	6075;0.999342	1583;0.994315	1943;0.942872	593;0.932546	5492;1	2497;0.431718	2772;0.993867	4683;0.979287	3884;0.995881	4938;0.956258	5472;0.999269	0;0	5264;0.107143	0;0	0;0	0;0	0;0	0;0	0;0	0;0	0;0	0;0	0;0	0;0	0;0	0;0	0;0	0;0	0;0	0;0	0;0	0;0	0;0	0;0
21618	C	T	missense_variant	0;0	0;0	0;0	0;0	0;0	0;0	0;0	0;0	0;0	0;0	0;0	0;0	0;0	0;0	0;0	0;0	3971;1	4090;0.997555	3341;0.996708	2916;0.985254	4065;0.98401	2561;0.971496	5378;0.949424	1679;0.965456	2026;0.862784	3012;0.992364	5632;1	5131;0.998051	2055;0.992701	4713;0.992362	4105;0.999026	6121;0.994282	3849;0.953754	1014;0.718935	2757;0.937613	2772;0.992785
21632	TTACCCCCTG	T	disruptive_inframe_deletion	0;0	0;0	0;0	0;0	0;0	0;0	0;0	0;0	0;0	0;0	0;0	0;0	0;0	0;0	0;0	0;0	3536;1	3648;0.99534	2919;0.996232	2740;0.984307	3695;0.976996	2127;0.950635	4424;0.926763	1545;0.96246	1754;0.840935	2684;0.989195	4937;1	4234;0.996457	1796;0.994432	4141;0.993238	3741;0.997594	5539;0.990612	3555;0.941772	933;0.694534	2402;0.931307	2405;0.991684
21641	G	*	missense_variant	0;0	0;0	0;0	0;0	0;0	0;0	0;0	0;0	0;0	0;0	0;0	0;0	0;0	0;0	0;0	0;0	0;0	0;0	0;0	0;0	0;0	0;0	0;0	0;0	0;0	0;0	0;0	0;0	0;0	0;0	0;0	0;0	0;0	0;0	0;0	0;0
21641	G	T	missense_variant	0;0	0;0	0;0	0;0	0;0	0;0	0;0	0;0	0;0	0;0	0;0	0;0	0;0	0;0	0;0	0;0	0;0	0;0	0;0	0;0	0;0	0;0	0;0	0;0	0;0	0;0	0;0	0;0	0;0	0;0	0;0	0;0	0;0	0;0	0;0	0;0
21762	C	T	missense_variant	0;0	0;0	0;0	0;0	0;0	0;0	0;0	0;0	0;0	0;0	0;0	0;0	0;0	3346;1	2930;0.722184	3023;1	0;0	0;0	0;0	0;0	0;0	0;0	0;0	0;0	0;0	0;0	0;0	0;0	0;0	0;0	0;0	0;0	0;0	0;0	0;0	0;0
21764	ATACATG	A	disruptive_inframe_deletion	0;0	0;0	0;0	0;0	1382;0.0947902	0;0	0;0	1430;0.506993	0;0	0;0	0;0	0;0	0;0	3250;0.996	2874;0.780097	3079;1	2769;0.997111	2880;1	2703;0.99926	1476;1	3038;0.9921	2139;0.999532	4028;0.990318	1481;0.994598	1161;0.998277	2448;0.998775	4185;1	3670;0.998365	1781;0.996631	3342;1	3462;0.997978	4550;0.99978	2800;0.981429	777;1	2278;0.985953	0;0
21810	T	C	missense_variant	0;0	0;0	0;0	0;0	0;0	0;0	0;0	0;0	0;0	0;0	0;0	0;0	0;0	0;0	0;0	0;0	0;0	0;0	0;0	0;0	0;0	0;0	0;0	0;0	0;0	0;0	0;0	0;0	0;0	0;0	0;0	0;0	0;0	0;0	0;0	2309;0.999567
21846	C	T	missense_variant	0;0	0;0	0;0	0;0	0;0	0;0	0;0	0;0	0;0	0;0	0;0	0;0	0;0	3696;0.998106	2892;0.77213	3205;1	0;0	0;0	0;0	0;0	0;0	0;0	0;0	0;0	0;0	0;0	0;0	0;0	0;0	0;0	0;0	0;0	0;0	0;0	0;0	0;0
21986	GGTGTTTATT	G	disruptive_inframe_deletion	0;0	0;0	0;0	0;0	0;0	0;0	0;0	0;0	0;0	0;0	0;0	0;0	0;0	3068;0.998696	2635;0.765465	2801;1	0;0	0;0	0;0	0;0	0;0	0;0	0;0	0;0	0;0	0;0	0;0	0;0	0;0	0;0	0;0	0;0	0;0	689;0.0725689	0;0	0;0
21987	G	A	missense_variant	985;0.977665	3125;0.95968	2698;1	358;0.902235	700;1	178;0.876404	2583;0.999226	1312;0.692835	299;0.946488	2447;0.98161	765;0.998693	2742;0.948942	3052;1	0;0	0;0	0;0	3297;1	3563;0.999719	2813;1	2130;1	3504;1	2309;0.993504	4606;0.999783	1325;0.996981	1272;1	2762;0.996741	4853;0.999176	3987;0.999498	1749;0.998856	4361;0.999541	3749;1	5408;0.999815	3123;0.962856	0;0	2357;1	2358;1
21987	G	*	missense_variant	0;0	0;0	0;0	0;0	0;0	0;0	0;0	0;0	0;0	0;0	0;0	0;0	0;0	0;0	0;0	0;0	0;0	0;0	0;0	0;0	0;0	0;0	0;0	0;0	0;0	0;0	0;0	0;0	0;0	0;0	0;0	0;0	0;0	0;0	0;0	0;0
21990	TTTA	T	disruptive_inframe_deletion	0;0	0;0	0;0	386;0.0880829	0;0	173;0.0809249	0;0	1248;0.294872	0;0	0;0	0;0	0;0	0;0	0;0	0;0	0;0	0;0	0;0	0;0	0;0	0;0	0;0	0;0	0;0	0;0	0;0	0;0	0;0	0;0	0;0	0;0	0;0	0;0	0;0	0;0	2332;0.998714
21998	C	T	missense_variant	956;0.893305	3061;0.925188	2722;1	386;0.88601	675;0.822222	166;0.855422	2660;1	1308;0.566514	292;0.969178	2518;0.914218	774;0.988372	2620;0.95229	3235;0.998764	0;0	0;0	0;0	0;0	0;0	0;0	0;0	0;0	0;0	0;0	0;0	0;0	0;0	0;0	0;0	0;0	0;0	0;0	0;0	0;0	0;0	0;0	0;0
22000	C	A	missense_variant	0;0	0;0	0;0	0;0	0;0	0;0	0;0	1358;0.0699558	0;0	0;0	0;0	0;0	0;0	0;0	0;0	0;0	0;0	0;0	0;0	0;0	0;0	0;0	0;0	0;0	0;0	0;0	0;0	0;0	0;0	0;0	0;0	0;0	0;0	0;0	0;0	2483;0.983488
22028	GAGTTCA	G	disruptive_inframe_deletion	692;0.869942	2730;0.905861	2512;1	355;0.949296	598;0.794314	150;0.84	2446;1	1318;0.496965	199;0.929648	2340;0.879487	646;0.987616	2234;0.957923	2902;0.998622	0;0	2776;0.119597	0;0	0;0	0;0	0;0	0;0	0;0	0;0	0;0	0;0	0;0	0;0	0;0	0;0	0;0	0;0	0;0	0;0	0;0	0;0	0;0	0;0
22109	C	G	missense_variant	0;0	0;0	0;0	0;0	0;0	0;0	0;0	0;0	0;0	0;0	0;0	0;0	0;0	0;0	0;0	0;0	0;0	0;0	0;0	0;0	0;0	0;0	0;0	0;0	0;0	0;0	0;0	0;0	0;0	0;0	0;0	0;0	0;0	0;0	0;0	2000;1
22193	AATT	A	disruptive_inframe_deletion	0;0	0;0	0;0	0;0	0;0	0;0	0;0	0;0	0;0	0;0	0;0	0;0	0;0	3749;0.997866	2970;0.779125	3220;0.996273	0;0	0;0	0;0	0;0	0;0	0;0	0;0	0;0	0;0	0;0	0;0	0;0	0;0	0;0	0;0	0;0	0;0	925;0.136216	0;0	0;0
22200	T	A	missense_variant	0;0	0;0	0;0	0;0	0;0	0;0	0;0	0;0	0;0	0;0	0;0	0;0	0;0	0;0	0;0	0;0	0;0	0;0	0;0	0;0	0;0	0;0	0;0	0;0	0;0	0;0	0;0	0;0	0;0	0;0	0;0	0;0	0;0	0;0	0;0	2857;0.99965
22200	T	G	missense_variant	0;0	0;0	0;0	0;0	0;0	0;0	0;0	0;0	0;0	0;0	0;0	0;0	0;0	0;0	0;0	0;0	3037;0.999012	3122;0.998719	3047;0.992452	1699;0.990583	3087;0.992873	2057;0.966456	4525;0.965967	1142;0.992119	912;0.950658	2380;0.992017	4604;0.997611	3679;0.995379	1643;0.990262	4310;0.998144	3732;0.999732	5449;0.997798	3608;0.933481	924;0.651515	2123;0.994819	0;0
22204	T	TGAGCCAGAA	disruptive_inframe_insertion	0;0	0;0	0;0	0;0	0;0	0;0	0;0	0;0	0;0	0;0	0;0	0;0	0;0	2595;0.996532	2307;0.693541	2291;0.997381	0;0	0;0	0;0	0;0	0;0	0;0	0;0	0;0	0;0	0;0	0;0	0;0	0;0	0;0	0;0	0;0	0;0	898;0.108018	0;0	0;0
22317	G	T	missense_variant	0;0	0;0	0;0	0;0	0;0	0;0	0;0	0;0	0;0	0;0	0;0	0;0	0;0	0;0	0;0	0;0	0;0	0;0	0;0	0;0	0;0	0;0	0;0	0;0	0;0	0;0	0;0	0;0	0;0	0;0	0;0	0;0	0;0	0;0	0;0	3189;0.984008
22577	G	C	missense_variant	0;0	0;0	0;0	0;0	0;0	0;0	0;0	0;0	0;0	0;0	0;0	0;0	0;0	0;0	0;0	0;0	0;0	0;0	0;0	0;0	0;0	0;0	0;0	0;0	0;0	0;0	0;0	0;0	0;0	0;0	0;0	0;0	0;0	0;0	0;0	2621;1
22578	G	A	missense_variant	1592;0.0898241	0;0	0;0	0;0	0;0	0;0	0;0	0;0	0;0	0;0	0;0	0;0	0;0	4828;0.999793	4015;0.862516	4704;0.999787	3211;1	3171;0.999369	2609;0.999617	1474;1	3436;0.99156	2416;0.998344	4448;0.990108	1509;0.984758	1861;0.982805	2500;0.994	4794;0.998957	3876;0.998452	1745;1	4065;1	3525;0.999716	5326;0.998498	3005;0.980033	1032;0.957364	2456;0.979235	2661;1
22599	G	C	missense_variant	1437;0.0709812	0;0	0;0	0;0	0;0	0;0	0;0	0;0	0;0	0;0	0;0	0;0	0;0	0;0	0;0	0;0	0;0	2384;0.999581	2339;1	1126;0.975133	2482;0.988316	1647;0.994536	3697;0.967812	1065;0.981221	1407;0.968017	2006;0.997009	0;0	0;0	1234;0.998379	3148;0.998094	2648;0.992825	4403;0.99841	2403;0.995006	595;0.173109	1883;0.977164	2129;1
22642	C	T	synonymous_variant	0;0	4187;0.979221	0;0	0;0	0;0	0;0	0;0	0;0	0;0	0;0	0;0	0;0	0;0	0;0	0;0	0;0	0;0	0;0	0;0	0;0	0;0	0;0	0;0	0;0	0;0	0;0	0;0	0;0	0;0	0;0	0;0	0;0	0;0	0;0	0;0	0;0
22664	C	A	missense_variant	0;0	0;0	0;0	0;0	0;0	0;0	0;0	0;0	0;0	0;0	0;0	0;0	0;0	0;0	0;0	0;0	0;0	0;0	0;0	0;0	0;0	0;0	0;0	0;0	0;0	0;0	0;0	0;0	0;0	0;0	0;0	0;0	0;0	0;0	0;0	2066;1
22673	T	C	missense_variant	0;0	0;0	0;0	0;0	0;0	0;0	0;0	0;0	0;0	0;0	0;0	0;0	0;0	3422;0.999123	3026;0.772968	3679;0.998913	0;0	0;0	0;0	0;0	0;0	0;0	0;0	0;0	0;0	0;0	0;0	0;0	0;0	0;0	0;0	0;0	0;0	0;0	0;0	0;0
22674	C	T	missense_variant	1690;0.0715976	0;0	0;0	0;0	0;0	0;0	0;0	0;0	0;0	0;0	0;0	0;0	0;0	3463;0.999134	3067;0.766221	3753;1	2860;0.997902	2907;1	2791;1	1428;1	2956;0.984438	2031;0.997046	4102;0.993174	1220;0.986066	1638;0.985958	2351;0.997448	4454;0.996632	3354;0.988074	1304;0.992331	3682;0.997827	2947;1	4989;0.997394	2476;0.981826	583;0.773585	2068;0.974371	2036;1
22679	T	C	missense_variant	0;0	0;0	0;0	0;0	0;0	0;0	0;0	1126;0.0746004	0;0	0;0	0;0	0;0	0;0	3608;0.999723	3254;0.776583	3323;1	2675;0.999252	2596;1	2726;1	1231;1	2769;0.983026	1922;0.998439	3948;0.993161	1146;0.981675	1535;0.985016	2229;0.997308	4163;0.997117	3152;0.985406	1226;0.991843	3559;0.997752	2725;1	4791;0.998956	2145;0.979021	516;0.74031	2060;0.974272	1594;0.999373
22686	C	T	missense_variant	0;0	0;0	0;0	0;0	0;0	0;0	0;0	0;0	0;0	0;0	0;0	0;0	0;0	3820;0.999476	3411;0.7854	3545;1	2596;0.99923	2458;1	2694;0.999629	1177;1	2693;0.982547	1796;1	3843;0.994536	1114;0.981149	1316;0.982523	2220;0.997297	4062;0.9968	3036;0.986166	1196;0.991639	3498;0.998856	2644;1	4634;0.999137	2004;0.976547	489;0.635992	1968;0.972561	1554;0.999356
22688	A	G	missense_variant	0;0	0;0	0;0	0;0	0;0	0;0	0;0	0;0	0;0	0;0	0;0	0;0	0;0	0;0	0;0	0;0	2579;0.999225	2532;1	2612;0.999617	1213;1	2672;0.98241	1776;0.991554	3802;0.970279	1139;0.980685	1317;0.981017	2221;0.997299	4047;0.996788	2928;0.98429	1174;0.994037	3472;0.998848	2608;0.998466	4585;0.999128	2108;0.978653	489;0.635992	2026;0.97384	1556;1
22775	G	A	missense_variant	0;0	0;0	0;0	0;0	1178;0.114601	291;0.178694	0;0	0;0	0;0	0;0	0;0	0;0	0;0	0;0	0;0	0;0	3692;1	3925;0.999745	3131;0.997445	1986;1	3716;0.985468	2922;0.99692	5224;0.974923	2293;0.990842	1401;0.987866	3071;0.997069	5069;0.997238	4596;0.983029	2466;0.986212	4956;1	3942;0.998985	6025;0.999336	3265;0.988974	772;0.791451	2416;0.974338	1798;0.995551
22786	A	C	missense_variant	0;0	0;0	0;0	0;0	1204;0.126246	294;0.193878	0;0	0;0	0;0	0;0	0;0	0;0	0;0	0;0	0;0	0;0	3565;1	3600;0.998333	3162;0.996837	1819;0.974162	3637;0.987627	2873;0.996867	4983;0.974714	2306;0.990893	1174;0.978705	3002;0.997002	4861;0.997531	4486;0.981275	2457;0.980871	4835;1	4013;0.999003	5963;0.999329	3102;0.988395	809;0.800989	2270;0.972687	1648;0.996359
22801	G	T	synonymous_variant	0;0	0;0	0;0	0;0	0;0	0;0	0;0	0;0	0;0	0;0	0;0	0;0	0;0	0;0	0;0	0;0	0;0	0;0	0;0	0;0	0;0	0;0	0;0	0;0	0;0	0;0	0;0	0;0	0;0	0;0	0;0	0;0	0;0	0;0	0;0	1214;0.995058
22813	G	T	missense_variant	0;0	0;0	0;0	0;0	1078;0.140074	272;0.216912	0;0	0;0	0;0	0;0	0;0	0;0	0;0	4382;1	3880;0.821907	4076;0.999755	3289;1	3607;1	3069;0.996416	1838;1	3485;0.98594	2638;1	4687;0.997866	2168;0.995387	1109;1	2623;0.998856	4720;0.998305	4345;0.998389	2309;0.989606	4530;1	3923;1	5648;0.999646	2936;1	785;0.936306	2077;0.99326	1305;0.99387
22882	T	G	missense_variant	0;0	0;0	0;0	0;0	0;0	213;0.15493	0;0	0;0	0;0	0;0	0;0	0;0	0;0	2342;1	1962;0.773191	2315;1	2489;1	2429;0.993825	2565;0.991423	1432;1	2735;0.988665	1722;0.999419	3506;0.996577	1278;0.998435	565;1	2076;0.999037	3773;0.986218	3072;0.986654	1352;0.988166	3570;1	3163;1	4717;1	2342;0.993168	590;1	1622;0.998767	1408;1
22895	G	C	missense_variant	0;0	0;0	0;0	0;0	0;0	0;0	0;0	0;0	0;0	0;0	0;0	0;0	0;0	0;0	0;0	0;0	0;0	0;0	0;0	0;0	0;0	0;0	0;0	0;0	0;0	0;0	0;0	0;0	0;0	0;0	0;0	0;0	0;0	0;0	0;0	1375;0.996364
22896	T	C	missense_variant	0;0	0;0	0;0	0;0	0;0	0;0	0;0	0;0	0;0	0;0	0;0	0;0	0;0	0;0	0;0	0;0	0;0	0;0	0;0	0;0	0;0	0;0	0;0	0;0	0;0	0;0	0;0	0;0	0;0	0;0	0;0	0;0	0;0	0;0	0;0	1375;0.996364
22898	G	A	missense_variant	0;0	0;0	0;0	0;0	0;0	0;0	0;0	0;0	0;0	0;0	0;0	0;0	0;0	2077;1	1942;0.737384	2325;1	0;0	0;0	0;0	0;0	0;0	0;0	0;0	0;0	0;0	0;0	0;0	0;0	0;0	0;0	0;0	0;0	0;0	590;0.105085	0;0	1377;1
22917	T	G	missense_variant	1347;0.986637	2833;0.981998	2771;0.999639	350;0.977143	723;0.993084	179;0.910615	2417;0.999586	1126;0.64476	642;0.976636	2509;0.990036	1215;1	2321;0.947867	3241;0.997532	0;0	2071;0.11492	0;0	1657;0.994568	1664;1	2152;1	1145;1	1992;0.98996	1293;0.975251	2763;0.968512	652;0.992331	424;0.974057	1506;0.998008	3264;0.994179	2315;0.993952	858;0.961538	2669;1	2307;1	3686;1	1838;0.936344	640;0.857812	1288;0.973602	0;0
22942	T	G	missense_variant	0;0	0;0	0;0	0;0	0;0	0;0	0;0	0;0	0;0	0;0	0;0	0;0	0;0	0;0	0;0	0;0	0;0	0;0	0;0	0;0	0;0	0;0	0;0	0;0	0;0	0;0	0;0	0;0	0;0	0;0	0;0	0;0	0;0	0;0	0;0	1489;0.998657
22992	G	A	missense_variant	0;0	0;0	0;0	0;0	0;0	0;0	0;0	0;0	0;0	0;0	0;0	0;0	0;0	3445;1	2640;0.818182	3147;0.999682	1713;1	1737;1	2043;1	1142;1	1941;0.993302	1238;0.996769	3212;0.993773	673;0.97474	748;0.947861	1477;0.998646	3726;1	2446;0.995503	930;1	2614;1	2502;0.997602	3845;0.997659	2137;0.959289	844;1	1383;0.998554	1974;1
22995	C	A	missense_variant	1665;0.994595	3467;0.984425	3990;0.999749	566;0.982332	833;0.989196	190;0.968421	3186;1	1175;0.611915	955;0.986387	3124;0.987196	1948;1	3110;0.968167	3829;0.998694	3345;0.996114	2669;0.946047	3131;0.996806	1711;0.993571	1729;0.997108	2059;0.995143	1173;0.998295	1971;0.988331	1284;0.996885	3244;0.993835	689;0.98984	745;0.944966	1511;0.998676	3702;1	2421;0.995456	967;1	2584;0.996517	2519;0.996427	3846;0.99688	2276;0.961775	894;0.944072	1494;0.997323	2007;1
23013	A	C	missense_variant	0;0	0;0	0;0	0;0	0;0	0;0	0;0	0;0	0;0	0;0	0;0	0;0	0;0	3702;1	3010;0.801993	3466;0.999711	1886;1	1847;0.998376	2208;0.999094	1224;1	2270;0.993833	1399;0.997141	3521;0.99432	814;0.987715	838;0.953461	1531;0.998694	3875;1	2534;0.995659	1076;1	2962;1	2698;0.997776	4158;0.998076	2580;0.966279	833;0.938776	1539;1	2102;1
23018	T	C	missense_variant	0;0	0;0	0;0	0;0	0;0	0;0	0;0	0;0	0;0	0;0	0;0	0;0	0;0	0;0	0;0	0;0	0;0	0;0	0;0	0;0	0;0	0;0	0;0	0;0	0;0	0;0	0;0	0;0	0;0	0;0	0;0	0;0	0;0	0;0	0;0	2046;0.998045
23018	T	G	missense_variant	0;0	0;0	0;0	0;0	0;0	0;0	0;0	0;0	0;0	0;0	0;0	0;0	0;0	0;0	0;0	0;0	1857;1	1830;0.996721	2252;1	1234;0.97812	2242;0.994648	1383;0.984093	3329;0.982577	828;0.987923	863;0.954809	1564;0.998082	3763;0.994951	2516;0.967806	1099;1	2914;1	2660;0.997744	3940;0.99797	2565;0.94308	813;0.768758	1452;0.942149	0;0
23019	T	C	missense_variant	0;0	0;0	0;0	0;0	0;0	0;0	0;0	0;0	0;0	0;0	0;0	0;0	0;0	0;0	0;0	0;0	0;0	0;0	0;0	0;0	0;0	0;0	0;0	0;0	0;0	0;0	0;0	0;0	0;0	0;0	0;0	0;0	0;0	0;0	0;0	2188;1
23031	T	C	missense_variant	0;0	0;0	0;0	0;0	0;0	0;0	0;0	0;0	0;0	0;0	0;0	0;0	0;0	0;0	0;0	0;0	0;0	0;0	0;0	0;0	0;0	0;0	0;0	0;0	0;0	0;0	0;0	0;0	0;0	0;0	0;0	0;0	0;0	0;0	0;0	2242;1
23040	A	G	missense_variant	0;0	0;0	0;0	0;0	0;0	0;0	0;0	0;0	0;0	0;0	0;0	0;0	0;0	4068;1	3241;0.790497	3768;0.999735	0;0	0;0	0;0	0;0	0;0	0;0	0;0	0;0	0;0	0;0	0;0	0;0	0;0	0;0	0;0	0;0	0;0	834;0.203837	0;0	0;0
23048	G	A	missense_variant	0;0	0;0	0;0	0;0	0;0	0;0	0;0	0;0	0;0	0;0	0;0	0;0	0;0	4011;1	3252;0.771833	3690;0.999729	0;0	0;0	0;0	0;0	0;0	0;0	0;0	0;0	0;0	0;0	0;0	0;0	0;0	0;0	0;0	0;0	0;0	871;0.195178	0;0	0;0
23055	A	G	missense_variant	0;0	0;0	0;0	0;0	0;0	0;0	0;0	0;0	0;0	0;0	0;0	0;0	0;0	4068;1	3310;0.780967	3683;0.999728	2479;1	2605;1	2659;1	1682;1	2832;0.995763	1720;0.994767	4200;0.997857	1127;0.996451	1052;0.942015	1902;0.998423	4560;0.997588	3100;0.996452	1385;1	3510;0.998575	3231;0.990405	4833;0.996483	3140;0.978662	994;0.949698	1985;0.993955	2496;0.995994
23063	A	T	missense_variant	0;0	0;0	0;0	0;0	0;0	0;0	0;0	1274;0.516484	0;0	0;0	0;0	0;0	0;0	3674;0.997823	3007;0.823412	3416;0.999707	2391;0.998327	2556;1	2707;1	1618;1	2825;0.997522	1702;0.994712	4190;0.997375	1135;0.996476	1093;1	1892;0.997357	4592;1	3112;0.999357	1394;0.997131	3604;1	3263;0.998161	4864;0.997944	3174;0.995904	913;0.945235	2006;0.994018	2565;1
23072	G	A	missense_variant	0;0	0;0	0;0	0;0	0;0	0;0	0;0	0;0	0;0	0;0	0;0	0;0	0;0	0;0	0;0	0;0	0;0	0;0	0;0	0;0	0;0	0;0	0;0	0;0	0;0	0;0	0;0	0;0	0;0	0;0	0;0	0;0	0;0	0;0	0;0	2705;0.75268
23075	T	C	missense_variant	0;0	0;0	0;0	0;0	0;0	0;0	0;0	0;0	0;0	0;0	0;0	0;0	0;0	3922;0.999745	3209;0.781552	3532;0.999717	2691;1	2817;1	2780;1	1706;1	3134;0.997128	1889;0.995236	4517;0.998008	1207;0.996686	1127;0.945874	2130;0.997653	4776;0.998116	3444;0.994193	1600;0.9975	3929;1	3589;0.992198	5197;0.997306	3294;0.990589	961;0.947971	2083;0.994239	2799;1
23202	C	A	missense_variant	0;0	0;0	0;0	0;0	0;0	0;0	0;0	0;0	0;0	0;0	0;0	0;0	0;0	4783;0.999582	4095;0.783639	4395;0.998862	0;0	0;0	0;0	0;0	0;0	0;0	0;0	0;0	0;0	0;0	0;0	0;0	0;0	0;0	0;0	0;0	0;0	858;0.113054	0;0	0;0
23403	A	G	missense_variant	2862;0.993012	4640;0.99806	5296;0.999811	856;1	1752;0.995434	350;0.988571	4765;0.99979	2146;0.954334	1458;1	3921;0.99796	2730;0.999267	4646;0.999785	5395;0.999444	5424;1	4782;0.991426	5082;1	3891;1	4037;0.999752	3398;1	2088;1	4480;1	3346;1	5421;0.999631	2239;0.999107	1998;0.998999	3535;0.999434	5689;1	4546;0.99978	2678;1	4854;1	4746;1	6194;0.999193	4300;0.97907	1153;1	3164;0.994943	2522;0.999207
23525	C	T	missense_variant	0;0	0;0	0;0	0;0	0;0	0;0	0;0	0;0	0;0	0;0	0;0	0;0	0;0	4429;0.999323	3840;0.78724	4373;0.999543	3145;0.999682	3099;1	3067;0.993479	1252;1	3350;0.988955	2582;0.986445	4946;0.997169	1602;0.996879	1827;1	3356;0.999404	4657;0.999356	3890;0.99563	2188;1	4353;0.99977	4361;0.998166	5351;0.999626	3613;0.942153	890;0.88764	2757;1	2908;1
23599	T	G	missense_variant	0;0	0;0	0;0	0;0	0;0	0;0	0;0	0;0	0;0	0;0	0;0	0;0	0;0	5282;1	0;0	5155;0.999806	3913;0.997189	3938;1	3187;1	2041;1	4228;1	3322;0.997291	5824;1	1938;1	1740;0.990805	3664;0.999454	5055;0.997428	4100;0.990488	2452;0.999184	5332;0.999812	5013;1	6210;0.997907	3971;0.993201	1112;0.955036	3027;0.987116	3832;1
23604	C	A	missense_variant	0;0	0;0	0;0	0;0	0;0	0;0	0;0	0;0	0;0	0;0	0;0	0;0	0;0	5089;1	0;0	4929;0.999797	3891;1	3807;0.997899	3144;1	1987;1	4106;0.999513	3293;1	5586;1	1861;0.995701	1689;0.989343	3485;0.996557	5107;0.999608	4007;1	2478;1	5215;0.999808	4900;1	6192;1	3998;0.992996	1116;0.955197	3014;0.998673	3760;1
23604	C	G	missense_variant	2444;0.998773	5085;0.994297	5374;0.998139	1165;1	0;0	0;0	5056;0.999407	0;0	1371;0.998541	4698;0.984674	2653;0.999246	4957;0.993948	5286;0.996216	0;0	0;0	0;0	0;0	0;0	0;0	0;0	0;0	0;0	0;0	0;0	0;0	0;0	0;0	0;0	0;0	0;0	0;0	0;0	0;0	0;0	0;0	0;0
23854	C	A	missense_variant	0;0	0;0	0;0	0;0	0;0	0;0	0;0	0;0	0;0	0;0	0;0	0;0	0;0	4909;0.998981	4010;0.793766	4539;0.998898	3675;0.999184	3329;0.998498	2644;0.997731	2438;0.99918	4121;0.992478	2494;0.981155	5083;0.997246	1864;0.995708	2618;0.993125	2810;0.994306	5399;0.999815	4369;0.996796	2343;0.996159	4620;0.998485	4079;0.997794	5744;0.996692	4161;0.992069	847;0.883117	3282;0.961609	2831;0.999647
23868	G	T	missense_variant	0;0	0;0	0;0	905;1	0;0	0;0	0;0	0;0	0;0	0;0	0;0	0;0	0;0	0;0	0;0	0;0	0;0	0;0	0;0	0;0	0;0	0;0	0;0	0;0	0;0	0;0	0;0	0;0	0;0	0;0	0;0	0;0	0;0	0;0	0;0	0;0
23948	G	T	missense_variant	0;0	0;0	0;0	0;0	0;0	0;0	0;0	0;0	0;0	0;0	0;0	0;0	0;0	3887;1	2958;0.849899	3660;0.999727	2679;0.999253	2572;0.999611	2307;1	1478;0.999323	2820;0.991489	1718;0.990105	4127;0.9937	1176;0.994898	1949;1	2154;0.993036	4423;0.998643	3834;0.995305	1445;0.998616	3548;0.998873	3037;1	4659;0.998712	3325;0.989774	477;1	2410;0.989627	2399;0.999583
24130	C	A	missense_variant	0;0	0;0	0;0	0;0	0;0	0;0	0;0	0;0	0;0	0;0	0;0	0;0	0;0	4431;0.997969	3617;0.770252	3944;0.999493	0;0	0;0	0;0	0;0	0;0	0;0	0;0	0;0	0;0	0;0	0;0	0;0	0;0	0;0	0;0	0;0	0;0	855;0.217544	0;0	0;0
24210	C	T	missense_variant	0;0	0;0	0;0	0;0	0;0	0;0	0;0	0;0	0;0	0;0	0;0	0;0	0;0	0;0	0;0	0;0	0;0	0;0	0;0	0;0	0;0	0;0	0;0	0;0	0;0	0;0	0;0	0;0	0;0	0;0	0;0	0;0	0;0	916;0.44214	0;0	0;0
24410	G	A	missense_variant	1806;0.910853	4552;0.93058	4029;0.998759	703;0.992888	1416;0.788842	429;0.815851	3811;1	1367;0.465252	1114;0.939856	3813;0.91765	2137;0.994385	4162;0.93729	3971;0.995719	0;0	3452;0.136443	0;0	0;0	0;0	0;0	0;0	0;0	0;0	0;0	0;0	0;0	0;0	0;0	0;0	0;0	0;0	0;0	0;0	0;0	0;0	0;0	0;0
24424	A	T	missense_variant	0;0	0;0	0;0	0;0	1434;0.175035	421;0.16152	0;0	1590;0.153459	0;0	0;0	0;0	0;0	0;0	3916;0.998723	3184;0.799937	3497;0.997426	3469;0.999135	3751;0.999467	2997;0.994661	2051;0.99805	3541;0.982773	2817;0.982606	4649;0.992471	1741;0.977599	1242;0.959742	2944;0.995924	5220;0.99023	4136;0.996132	1984;1	4434;0.995715	3859;0.99404	5499;0.989998	2770;0.974368	980;0.835714	2615;0.990057	2718;0.995585
24469	T	A	missense_variant	0;0	0;0	0;0	0;0	1218;0.133005	365;0.153425	0;0	1795;0.187744	0;0	0;0	0;0	0;0	0;0	3603;0.997502	2934;0.815951	3335;0.997901	3147;0.999682	3579;0.997206	2850;0.994737	2073;0.999518	3334;0.992202	2574;0.988733	4847;0.991747	1723;0.994196	1472;0.996603	2811;0.993952	4623;0.998918	3731;0.99866	2003;0.999001	4353;1	3644;0.992865	5256;0.99277	2677;0.998879	1315;0.898099	2772;0.993506	2590;0.999228
24503	C	T	missense_variant	0;0	0;0	0;0	0;0	0;0	0;0	0;0	0;0	0;0	0;0	0;0	0;0	0;0	4274;0.999298	3439;0.793254	3826;0.996864	0;0	0;0	0;0	0;0	0;0	0;0	0;0	0;0	0;0	0;0	0;0	0;0	0;0	0;0	0;0	0;0	0;0	1345;0.124164	0;0	0;0
25000	C	T	synonymous_variant	0;0	0;0	0;0	0;0	0;0	0;0	0;0	0;0	0;0	0;0	0;0	0;0	0;0	4903;0.999184	4052;0.812932	4321;0.999306	3624;1	3713;0.999192	3024;0.998347	2011;1	4300;0.991163	2717;0.998528	5031;0.992049	1989;0.993464	1811;1	3200;0.996875	4677;0.993586	3994;0.997246	2293;1	4590;0.999346	4143;0.999276	5708;0.999124	3127;0.991685	801;0.873908	2857;0.99755	2234;0.999105
25290	G	T	missense_variant	0;0	0;0	0;0	0;0	0;0	201;0.114428	0;0	0;0	0;0	0;0	0;0	0;0	0;0	0;0	0;0	0;0	0;0	2987;0.99933	3152;0.98953	1573;0.973299	2988;0.988621	2241;0.950915	4777;0.957923	1430;0.970629	1232;0.974838	2438;0.990566	0;0	0;0	1705;0.985924	3986;0.994481	3569;0.992995	5523;0.996741	3051;0.973124	1169;0.112917	2335;0.915203	0;0
T-Capture
POS	REF	ALT	type	210806-48	210806-49	210806-50	210806-51	210806-52	210806-53	210806-54	210806-55	210806-56	210806-57	210806-58	210806-60	210806-61	220220-66	220220-69	220220-73	221219-28	221219-29	221219-30	221219-31	221219-32	221226-48	221226-49	221227-39	221227-40	221227-41	221227-42	221227-43	221227-44	221227-45	221227-46	221227-47	221228-34	221228-36	221228-38	230303-52
21618	C	G	missense_variant	0;0	3951;0.974184	5896;0.999152	214;0.995327	300;0.936667	949;0.981033	4966;1	1566;0.44189	347;0.991354	2809;0.981844	944;0.997881	3685;0.967436	4566;1	0;0	3332;0.108944	0;0	0;0	0;0	0;0	0;0	0;0	0;0	0;0	0;0	0;0	0;0	0;0	0;0	0;0	0;0	0;0	0;0	0;0	0;0	0;0	0;0
21618	C	T	missense_variant	0;0	0;0	0;0	0;0	0;0	0;0	0;0	0;0	0;0	0;0	0;0	0;0	0;0	0;0	0;0	0;0	5868;1	5287;0.998298	3330;1	2509;0.996413	5353;0.998319	3530;0.986119	4482;0.973896	855;0.974269	58;0.931034	1574;0.995553	2901;1	3315;0.997888	1340;0.99403	3731;0.998928	1678;0.998808	6346;0.998109	1712;0.963201	234;0.807692	200;0.98	869;0.988493
21632	TTACCCCCTG	T	disruptive_inframe_deletion	0;0	0;0	0;0	0;0	0;0	0;0	0;0	0;0	0;0	0;0	0;0	0;0	0;0	0;0	0;0	0;0	5174;0.999807	4718;0.99788	3044;1	2329;0.994418	4909;0.995518	3241;0.979327	4037;0.963339	706;0.970255	39;0.897436	1260;0.994444	2513;0.999602	2957;0.997633	1101;0.990009	3320;0.998494	1500;0.997333	5781;0.993427	1542;0.95655	193;0.766839	171;0.964912	725;0.986207
21641	G	*	missense_variant	0;0	0;0	0;0	0;0	0;0	0;0	0;0	0;0	0;0	0;0	0;0	0;0	0;0	0;0	0;0	0;0	0;0	0;0	0;0	0;0	0;0	0;0	0;0	0;0	0;0	0;0	0;0	0;0	0;0	0;0	0;0	0;0	0;0	0;0	0;0	0;0
21641	G	T	missense_variant	0;0	0;0	0;0	0;0	0;0	0;0	0;0	0;0	0;0	0;0	0;0	0;0	0;0	0;0	0;0	0;0	0;0	0;0	0;0	0;0	0;0	0;0	0;0	0;0	0;0	0;0	0;0	0;0	0;0	0;0	0;0	0;0	0;0	0;0	0;0	0;0
21762	C	T	missense_variant	0;0	0;0	0;0	0;0	0;0	0;0	0;0	0;0	0;0	0;0	0;0	0;0	0;0	249;1	1473;0.704684	1290;0.997674	0;0	0;0	0;0	0;0	0;0	0;0	0;0	0;0	0;0	0;0	0;0	0;0	0;0	0;0	0;0	0;0	0;0	0;0	0;0	0;0
21764	ATACATG	A	disruptive_inframe_deletion	0;0	0;0	0;0	0;0	0;0	0;0	0;0	693;0.2886	59;0.0847458	0;0	0;0	0;0	0;0	251;0.996016	1465;0.787713	1269;0.995272	3945;1	3499;0.998285	2226;1	948;0.996835	3691;0.99133	2564;1	2935;0.992845	612;0.993464	29;1	1154;0.999133	1692;0.995272	2140;0.994393	940;0.994681	2390;1	1201;1	4402;0.99841	937;0.985059	179;1	85;0.976471	0;0
21810	T	C	missense_variant	0;0	0;0	0;0	0;0	0;0	0;0	0;0	0;0	0;0	0;0	0;0	0;0	0;0	0;0	0;0	0;0	0;0	0;0	0;0	0;0	0;0	0;0	0;0	0;0	0;0	0;0	0;0	0;0	0;0	0;0	0;0	0;0	0;0	0;0	0;0	543;1
21846	C	T	missense_variant	0;0	0;0	0;0	0;0	0;0	0;0	0;0	0;0	0;0	0;0	0;0	0;0	0;0	463;1	1566;0.800128	1510;1	0;0	0;0	0;0	0;0	0;0	0;0	0;0	0;0	0;0	0;0	0;0	0;0	0;0	0;0	0;0	0;0	0;0	0;0	0;0	0;0
21986	GGTGTTTATT	G	disruptive_inframe_deletion	0;0	0;0	0;0	0;0	0;0	0;0	0;0	0;0	0;0	0;0	0;0	0;0	0;0	473;0.991543	1241;0.84448	1459;1	0;0	0;0	0;0	0;0	0;0	0;0	0;0	0;0	0;0	0;0	0;0	0;0	0;0	0;0	0;0	0;0	0;0	0;0	0;0	0;0
21987	G	A	missense_variant	806;0.985112	1539;0.961663	2450;1	48;0.958333	115;1	293;0.914676	1895;1	516;0.75	27;0.888889	766;0.994778	110;1	1397;0.935576	1455;1	0;0	0;0	0;0	5215;1	5126;0.99922	2904;0.999656	1670;0.998802	4906;0.999389	3491;1	3854;0.997146	738;1	36;1	1419;1	2138;0.998597	2489;1	1046;1	3585;0.999721	1496;0.999332	5843;0.999829	1276;0.972571	171;1	110;1	709;1
21987	G	*	missense_variant	0;0	0;0	0;0	0;0	0;0	0;0	0;0	0;0	0;0	0;0	0;0	0;0	0;0	0;0	0;0	0;0	0;0	0;0	0;0	0;0	0;0	0;0	0;0	0;0	0;0	0;0	0;0	0;0	0;0	0;0	0;0	0;0	0;0	0;0	0;0	0;0
21990	TTTA	T	disruptive_inframe_deletion	0;0	0;0	0;0	0;0	0;0	0;0	0;0	470;0.33617	0;0	0;0	0;0	0;0	0;0	0;0	0;0	0;0	0;0	0;0	0;0	0;0	0;0	0;0	0;0	0;0	0;0	0;0	0;0	0;0	0;0	0;0	0;0	0;0	0;0	0;0	0;0	724;0.997238
21998	C	T	missense_variant	750;0.850667	1473;0.936185	2424;0.997525	53;0.962264	111;0.810811	290;0.896552	1913;1	501;0.54491	26;0.961538	770;0.922078	113;1	1307;0.935731	1472;0.998641	0;0	0;0	0;0	0;0	0;0	0;0	0;0	0;0	0;0	0;0	0;0	0;0	0;0	0;0	0;0	0;0	0;0	0;0	0;0	0;0	0;0	0;0	0;0
22000	C	A	missense_variant	0;0	0;0	0;0	0;0	0;0	0;0	0;0	521;0.0940499	0;0	0;0	0;0	0;0	0;0	0;0	0;0	0;0	0;0	0;0	0;0	0;0	0;0	0;0	0;0	0;0	0;0	0;0	0;0	0;0	0;0	0;0	0;0	0;0	0;0	0;0	0;0	780;0.998718
22028	GAGTTCA	G	disruptive_inframe_deletion	457;0.796499	1025;0.88878	1985;1	41;0.902439	80;0.8125	209;0.889952	1341;1	429;0.393939	17;0.941176	572;0.837413	72;1	912;0.919956	1046;0.996176	0;0	0;0	0;0	0;0	0;0	0;0	0;0	0;0	0;0	0;0	0;0	0;0	0;0	0;0	0;0	0;0	0;0	0;0	0;0	0;0	0;0	0;0	0;0
22109	C	G	missense_variant	0;0	0;0	0;0	0;0	0;0	0;0	0;0	246;0.0894309	0;0	0;0	0;0	0;0	0;0	0;0	0;0	0;0	0;0	0;0	0;0	0;0	0;0	0;0	0;0	0;0	0;0	0;0	0;0	0;0	0;0	0;0	0;0	0;0	0;0	0;0	0;0	352;1
22193	AATT	A	disruptive_inframe_deletion	0;0	0;0	0;0	0;0	0;0	0;0	0;0	0;0	0;0	0;0	0;0	0;0	0;0	131;1	699;0.874106	736;1	0;0	0;0	0;0	0;0	0;0	0;0	0;0	0;0	0;0	0;0	0;0	0;0	0;0	0;0	0;0	0;0	0;0	0;0	0;0	0;0
22200	T	A	missense_variant	0;0	0;0	0;0	0;0	0;0	0;0	0;0	0;0	0;0	0;0	0;0	0;0	0;0	0;0	0;0	0;0	0;0	0;0	0;0	0;0	0;0	0;0	0;0	0;0	0;0	0;0	0;0	0;0	0;0	0;0	0;0	0;0	0;0	0;0	0;0	213;1
22200	T	G	missense_variant	0;0	0;0	0;0	0;0	141;0.113475	0;0	0;0	0;0	0;0	0;0	0;0	0;0	0;0	0;0	0;0	0;0	3914;0.998467	3679;0.999185	2140;0.998598	605;0.998347	3559;0.996628	1962;0.994393	2454;0.989405	327;1	20;1	793;0.997478	797;1	773;0.998706	615;1	1994;0.998997	712;0.994382	5164;0.999032	784;0.933673	61;0.901639	66;1	0;0
22204	T	TGAGCCAGAA	disruptive_inframe_insertion	0;0	0;0	0;0	0;0	0;0	0;0	0;0	0;0	0;0	0;0	0;0	0;0	0;0	83;1	539;0.820037	725;0.997241	0;0	0;0	0;0	0;0	0;0	0;0	0;0	0;0	0;0	0;0	0;0	0;0	0;0	0;0	0;0	0;0	0;0	0;0	0;0	0;0
22317	G	T	missense_variant	0;0	0;0	0;0	0;0	0;0	0;0	0;0	0;0	0;0	0;0	0;0	0;0	0;0	0;0	0;0	0;0	0;0	0;0	0;0	0;0	0;0	0;0	0;0	0;0	0;0	0;0	0;0	0;0	0;0	0;0	0;0	0;0	0;0	0;0	0;0	826;1
22577	G	C	missense_variant	0;0	0;0	0;0	0;0	0;0	0;0	0;0	0;0	0;0	0;0	0;0	0;0	0;0	0;0	0;0	0;0	0;0	0;0	0;0	0;0	0;0	0;0	0;0	0;0	0;0	0;0	0;0	0;0	0;0	0;0	0;0	0;0	0;0	0;0	0;0	964;1
22578	G	A	missense_variant	1957;0.130812	0;0	0;0	0;0	0;0	0;0	0;0	0;0	0;0	0;0	0;0	0;0	0;0	1031;1	3063;0.891283	3345;1	5665;1	5310;0.999812	3331;0.997298	1605;1	5396;0.992402	4054;1	4294;0.995342	1209;0.990074	93;0.978495	2021;1	2678;0.999627	3043;0.999014	1527;1	4001;1	1798;1	5939;0.998821	1250;0.9808	329;0.993921	210;0.995238	992;1
22599	G	C	missense_variant	1911;0.119309	0;0	0;0	0;0	0;0	0;0	0;0	0;0	0;0	0;0	0;0	0;0	0;0	0;0	0;0	0;0	0;0	4762;0.99727	2813;1	1423;0.973296	4615;0.991116	3391;0.997051	3831;0.973114	1021;0.984329	85;0.941176	1748;0.999428	0;0	0;0	1299;0.994611	3485;0.998852	1462;0.998632	5284;0.998675	1029;0.985423	226;0.247788	186;0.994624	843;0.996441
22642	C	T	synonymous_variant	0;0	2949;0.972872	0;0	0;0	0;0	0;0	0;0	0;0	0;0	0;0	0;0	0;0	0;0	0;0	0;0	0;0	0;0	0;0	0;0	0;0	0;0	0;0	0;0	0;0	0;0	0;0	0;0	0;0	0;0	0;0	0;0	0;0	0;0	0;0	0;0	0;0
22664	C	A	missense_variant	0;0	0;0	0;0	0;0	0;0	0;0	0;0	0;0	0;0	0;0	0;0	0;0	0;0	0;0	0;0	0;0	0;0	0;0	0;0	0;0	0;0	0;0	0;0	0;0	0;0	0;0	0;0	0;0	0;0	0;0	0;0	0;0	0;0	0;0	0;0	823;1
22673	T	C	missense_variant	0;0	0;0	0;0	0;0	0;0	0;0	0;0	878;0.0933941	0;0	0;0	0;0	0;0	0;0	410;0.995122	1602;0.796504	1610;0.996894	0;0	0;0	0;0	0;0	0;0	0;0	0;0	0;0	0;0	0;0	0;0	0;0	0;0	0;0	0;0	0;0	0;0	0;0	0;0	0;0
22674	C	T	missense_variant	1899;0.0947867	0;0	0;0	0;0	0;0	0;0	0;0	0;0	0;0	0;0	0;0	0;0	0;0	414;0.995169	1556;0.785347	1652;0.998184	5098;0.99745	5284;1	3075;1	1466;0.984311	4882;0.991807	3193;0.998434	3284;0.993301	877;0.995439	74;0.972973	1576;0.999365	2000;0.9975	2266;0.995146	1125;0.994667	3205;0.994384	1270;1	5650;0.996283	1047;0.99618	152;0.907895	137;0.992701	809;1
22679	T	C	missense_variant	1992;0.0843373	0;0	0;0	0;0	0;0	0;0	0;0	710;0.0704225	0;0	0;0	0;0	0;0	0;0	453;1	1675;0.816119	1729;1	4708;0.998301	4563;1	2703;0.99926	1269;1	4071;0.987718	2917;1	3047;0.99278	769;0.994798	61;0.967213	1398;0.999285	1711;0.997662	1946;0.994347	1007;0.994042	2952;0.995935	1134;1	4913;0.994301	823;0.99514	93;0.849462	126;0.992063	637;1
22686	C	T	missense_variant	1836;0.0724401	0;0	0;0	0;0	0;0	0;0	0;0	696;0.0718391	0;0	0;0	0;0	0;0	0;0	497;1	1715;0.830321	1879;1	4390;0.998178	4271;1	2523;0.999207	1050;1	4137;0.990331	2580;1	2822;0.99433	672;0.997024	37;0.945946	1319;1	1595;0.998119	1680;0.993452	913;0.995619	2779;0.998561	1025;1	5001;0.9992	726;0.99449	67;0.671642	107;0.990654	519;1
22688	A	G	missense_variant	1751;0.0959452	0;0	0;0	0;0	0;0	0;0	0;0	676;0.0739645	0;0	0;0	0;0	0;0	0;0	0;0	0;0	0;0	4309;0.998143	4303;1	2505;0.998403	1064;1	4071;0.99042	2559;0.990621	2783;0.982393	663;0.989442	37;0.945946	1315;1	1562;0.998079	1709;0.995319	881;0.99773	2762;0.998552	1024;1	4935;0.999189	722;0.99169	67;0.671642	107;0.990654	515;1
22775	G	A	missense_variant	0;0	0;0	0;0	0;0	0;0	355;0.0704225	0;0	1054;0.0777989	0;0	0;0	0;0	0;0	0;0	0;0	0;0	0;0	5001;1	4966;0.999396	2728;0.999267	1230;1	4839;0.991321	2907;0.992088	3236;0.981459	684;0.994152	35;1	1148;0.994774	1621;0.99198	1780;0.998876	1013;0.982231	3084;0.998379	1118;1	5912;1	1141;1	125;0.904	87;0.988506	391;1
22786	A	C	missense_variant	0;0	0;0	0;0	0;0	0;0	368;0.0733696	0;0	1091;0.0751604	0;0	0;0	0;0	0;0	0;0	0;0	0;0	0;0	4496;0.999555	4586;0.999346	2411;0.99917	1046;0.994264	4419;0.990043	2749;0.991633	2960;0.978041	652;0.993865	28;1	1107;0.996387	1508;0.991379	1715;0.998834	981;0.979613	2910;0.998282	1063;1	5403;0.998334	1057;0.996216	125;0.904	82;0.987805	350;1
22801	G	T	synonymous_variant	0;0	0;0	0;0	0;0	0;0	0;0	0;0	0;0	0;0	0;0	0;0	0;0	0;0	0;0	0;0	0;0	0;0	0;0	0;0	0;0	0;0	0;0	0;0	0;0	0;0	0;0	0;0	0;0	0;0	0;0	0;0	0;0	0;0	0;0	0;0	185;1
22813	G	T	missense_variant	0;0	0;0	0;0	0;0	0;0	0;0	0;0	803;0.125778	0;0	0;0	0;0	0;0	0;0	466;1	1541;0.861129	1839;1	4398;1	4254;0.999295	2129;1	894;1	4138;0.989367	2313;1	2668;0.997751	584;1	23;1	868;0.998848	1270;0.997638	1416;0.999294	835;0.985629	2408;1	922;0.998915	5384;1	980;1	106;0.924528	73;1	196;1
22882	T	G	missense_variant	0;0	0;0	0;0	0;0	0;0	0;0	0;0	0;0	0;0	0;0	0;0	0;0	0;0	206;1	586;0.675768	843;1	4093;1	3863;0.99534	1383;0.994215	691;1	3957;0.991408	1361;0.999265	1781;0.994947	281;0.989324	4;1	485;1	559;0.987478	665;0.98797	390;0.989744	1441;1	468;1	5536;1	553;0.96745	29;1	42;1	71;1
22895	G	C	missense_variant	0;0	0;0	0;0	0;0	0;0	0;0	0;0	0;0	0;0	0;0	0;0	0;0	0;0	0;0	0;0	0;0	0;0	0;0	0;0	0;0	0;0	0;0	0;0	0;0	0;0	0;0	0;0	0;0	0;0	0;0	0;0	0;0	0;0	0;0	0;0	72;1
22896	T	C	missense_variant	0;0	0;0	0;0	0;0	0;0	0;0	0;0	0;0	0;0	0;0	0;0	0;0	0;0	0;0	0;0	0;0	0;0	0;0	0;0	0;0	0;0	0;0	0;0	0;0	0;0	0;0	0;0	0;0	0;0	0;0	0;0	0;0	0;0	0;0	0;0	72;1
22898	G	A	missense_variant	0;0	0;0	0;0	0;0	0;0	0;0	0;0	0;0	0;0	0;0	0;0	0;0	0;0	220;1	562;0.642349	862;1	0;0	0;0	0;0	0;0	0;0	0;0	0;0	0;0	0;0	0;0	0;0	0;0	0;0	0;0	0;0	0;0	0;0	0;0	0;0	69;1
22917	T	G	missense_variant	1326;1	1688;0.990521	3096;1	42;0.952381	129;0.992248	330;0.969697	2242;1	340;0.694118	36;0.944444	1108;1	183;1	1373;0.963583	2278;1	0;0	651;0.185868	0;0	3254;1	2801;0.999286	1050;0.999048	543;1	3400;0.997353	1137;0.98153	1321;0.975776	185;0.983784	8;1	411;0.995134	406;0.992611	566;0.998233	311;0.987138	1285;1	372;1	4664;1	386;0.919689	62;0.919355	36;0.972222	0;0
22942	T	G	missense_variant	0;0	0;0	0;0	0;0	0;0	0;0	0;0	0;0	0;0	0;0	0;0	0;0	0;0	0;0	0;0	0;0	0;0	0;0	0;0	0;0	0;0	0;0	0;0	0;0	0;0	0;0	0;0	0;0	0;0	0;0	0;0	0;0	0;0	0;0	0;0	64;0.984375
22992	G	A	missense_variant	0;0	0;0	0;0	0;0	0;0	0;0	0;0	0;0	0;0	0;0	0;0	0;0	0;0	511;1	1096;0.662409	1465;1	3558;1	3309;1	1260;1	628;1	3302;0.99152	1597;1	1680;0.996429	262;0.961832	8;1	522;0.992337	487;1	652;0.995399	401;1	1600;1	576;1	4910;0.999389	559;0.969589	83;0.975904	48;1	82;0.97561
22995	C	A	missense_variant	1820;0.986813	2387;0.986594	4241;1	72;1	221;0.963801	419;0.988067	3208;0.999065	498;0.588353	68;0.970588	1669;0.991013	451;0.997783	2281;0.966243	2964;1	514;1	1097;0.907931	1454;0.997937	3475;0.995971	3308;0.997279	1336;1	646;1	3335;0.992804	1662;0.997593	1733;0.996538	268;0.962687	8;1	527;0.99241	499;1	657;0.996956	415;1	1601;0.997502	583;0.993139	4801;0.995626	582;0.97079	89;0.932584	50;1	80;0.9625
23013	A	C	missense_variant	0;0	0;0	0;0	0;0	0;0	0;0	0;0	0;0	0;0	0;0	0;0	0;0	0;0	525;1	1168;0.677226	1501;1	3849;1	3478;1	1483;1	638;1	3528;0.992347	1796;1	1789;0.996087	318;0.977987	10;1	579;0.993092	621;1	736;0.997283	455;1	1805;1	634;1	4945;0.999596	612;0.972222	89;0.932584	59;1	130;0.984615
23018	T	C	missense_variant	0;0	0;0	0;0	0;0	0;0	0;0	0;0	0;0	0;0	0;0	0;0	0;0	0;0	0;0	0;0	0;0	0;0	0;0	0;0	0;0	0;0	0;0	0;0	0;0	0;0	0;0	0;0	0;0	0;0	0;0	0;0	0;0	0;0	0;0	0;0	141;0.985816
23018	T	G	missense_variant	0;0	0;0	0;0	0;0	0;0	0;0	0;0	0;0	0;0	0;0	0;0	0;0	0;0	0;0	0;0	0;0	3704;1	3204;0.99563	1480;1	640;1	3413;0.993261	1837;0.995645	1876;0.98774	324;0.978395	10;1	575;0.993043	663;1	769;0.979194	477;1	1797;1	629;1	4769;0.999581	639;0.953052	89;0.730337	59;0.949153	0;0
23019	T	C	missense_variant	0;0	0;0	0;0	0;0	0;0	0;0	0;0	0;0	0;0	0;0	0;0	0;0	0;0	0;0	0;0	0;0	0;0	0;0	0;0	0;0	0;0	0;0	0;0	0;0	0;0	0;0	0;0	0;0	0;0	0;0	0;0	0;0	0;0	0;0	0;0	143;0.986014
23031	T	C	missense_variant	0;0	0;0	0;0	0;0	0;0	0;0	0;0	0;0	0;0	0;0	0;0	0;0	0;0	0;0	0;0	0;0	0;0	0;0	0;0	0;0	0;0	0;0	0;0	0;0	0;0	0;0	0;0	0;0	0;0	0;0	0;0	0;0	0;0	0;0	0;0	153;0.986928
23040	A	G	missense_variant	0;0	0;0	0;0	0;0	0;0	0;0	0;0	0;0	0;0	0;0	0;0	0;0	0;0	526;1	1269;0.670607	1550;1	0;0	0;0	0;0	0;0	0;0	0;0	0;0	0;0	0;0	0;0	0;0	0;0	0;0	0;0	0;0	0;0	0;0	85;0.341176	0;0	0;0
23048	G	A	missense_variant	0;0	0;0	0;0	0;0	0;0	0;0	0;0	0;0	0;0	0;0	0;0	0;0	0;0	514;1	1279;0.663018	1510;1	0;0	0;0	0;0	0;0	0;0	0;0	0;0	0;0	0;0	0;0	0;0	0;0	0;0	0;0	0;0	0;0	0;0	95;0.305263	0;0	0;0
23055	A	G	missense_variant	0;0	0;0	0;0	0;0	0;0	0;0	0;0	0;0	0;0	0;0	0;0	0;0	0;0	501;0.996008	1318;0.703338	1525;1	4193;0.996661	4129;1	2131;1	805;1	4089;0.995353	2407;0.995015	2696;1	460;0.984783	18;1	778;0.993573	1166;0.997427	1116;1	659;1	2329;0.998283	852;0.997653	5281;0.99697	909;0.983498	102;0.941176	76;1	236;0.991525
23063	A	T	missense_variant	0;0	0;0	0;0	0;0	0;0	329;0.0911854	0;0	586;0.356655	0;0	0;0	0;0	0;0	0;0	400;0.995	1129;0.749336	1217;0.998357	4168;0.998321	3917;1	2098;1	733;1	4023;0.994531	2420;0.995041	2759;1	481;0.995842	19;1	772;1	1255;1	1173;1	690;1	2339;0.999572	838;1	5131;0.995517	963;0.990654	109;0.944954	80;1	267;0.992509
23072	G	A	missense_variant	0;0	0;0	0;0	0;0	0;0	0;0	0;0	0;0	0;0	0;0	0;0	0;0	0;0	0;0	0;0	0;0	0;0	0;0	0;0	0;0	0;0	0;0	0;0	0;0	0;0	0;0	0;0	0;0	0;0	0;0	0;0	0;0	0;0	0;0	0;0	317;0.684543
23075	T	C	missense_variant	0;0	0;0	0;0	0;0	0;0	0;0	0;0	0;0	0;0	0;0	0;0	0;0	0;0	390;0.994872	1251;0.708233	1271;1	4571;1	4251;0.999765	2387;1	839;1	4483;0.99487	2719;0.995587	3057;1	552;0.990942	19;1	899;0.997775	1486;1	1368;0.989766	793;1	2741;0.999635	1016;0.998031	5519;0.998007	1075;0.973953	120;0.95	84;1	330;0.993939
23202	C	A	missense_variant	0;0	0;0	0;0	0;0	0;0	0;0	0;0	0;0	0;0	0;0	0;0	0;0	0;0	577;1	2551;0.800078	2406;0.999584	0;0	0;0	0;0	0;0	0;0	0;0	0;0	0;0	0;0	0;0	0;0	0;0	0;0	0;0	0;0	0;0	0;0	268;0.134328	0;0	0;0
23403	A	G	missense_variant	3308;0.998186	3759;0.997606	5753;0.999826	139;1	384;1	889;0.99775	4741;1	1223;0.941128	124;1	2522;0.996035	635;1	3743;1	4495;1	491;1	3032;0.996042	2526;0.999208	6025;0.999502	5757;0.999653	4062;0.999754	1393;1	5845;0.999316	4616;1	4847;1	1397;1	78;1	2273;1	3093;0.999353	3001;0.999	1927;1	4509;1	2313;1	6524;0.999693	2042;0.979922	187;1	201;1	783;1
23525	C	T	missense_variant	0;0	0;0	0;0	0;0	0;0	0;0	0;0	0;0	0;0	0;0	0;0	0;0	0;0	302;1	2668;0.805847	2238;0.999106	5002;0.9998	4681;1	2946;0.998303	935;1	4783;0.987665	3883;0.995364	4265;0.996717	1073;0.992544	66;1	2214;1	2232;0.99776	2635;0.995446	1529;1	3965;1	2033;0.999016	5487;0.999636	1609;0.948415	213;0.981221	217;1	755;1
23599	T	G	missense_variant	0;0	0;0	0;0	0;0	0;0	1002;0.0958084	0;0	0;0	0;0	0;0	0;0	0;0	0;0	453;1	0;0	2899;1	6068;1	5756;1	3302;0.997274	1488;1	5824;1	4270;1	4348;0.99977	1059;1	87;1	2058;0.998542	2068;0.995164	2449;1	1576;1	4270;1	2275;1	6440;0.999534	1745;0.989685	279;0.921147	204;0.990196	1038;1
23604	C	A	missense_variant	0;0	0;0	0;0	0;0	0;0	0;0	0;0	0;0	0;0	0;0	0;0	0;0	0;0	438;1	0;0	2727;1	5922;0.999831	5629;0.999822	3220;1	1486;1	5599;0.997142	4137;1	4088;0.999755	1014;0.995069	85;1	2025;0.998519	1962;0.997961	2299;1	1577;1	4076;1	2188;1	6347;0.999055	1761;0.990914	279;0.921147	202;1	1022;1
23604	C	G	missense_variant	2751;1	4114;0.998542	5768;0.99948	200;1	460;0.96087	0;0	5233;1	0;0	139;1	3158;0.992084	653;1	4190;0.98926	4599;0.999565	0;0	0;0	0;0	0;0	0;0	0;0	0;0	0;0	0;0	0;0	0;0	0;0	0;0	0;0	0;0	0;0	0;0	0;0	0;0	0;0	0;0	0;0	0;0
23854	C	A	missense_variant	0;0	0;0	0;0	0;0	0;0	0;0	0;0	0;0	0;0	0;0	0;0	0;0	0;0	669;1	2894;0.814789	3105;0.999678	6117;0.999673	5808;0.999483	3848;0.996881	2289;0.998253	6074;0.993085	4067;0.992869	4742;0.999578	1278;0.982786	75;1	1966;0.996948	3258;0.999693	3326;0.99549	1877;0.99414	4510;1	2013;0.998013	6424;0.998599	1824;0.992325	224;0.973214	225;0.955556	1014;1
23868	G	T	missense_variant	0;0	0;0	0;0	182;1	0;0	0;0	0;0	0;0	0;0	0;0	0;0	0;0	0;0	0;0	0;0	0;0	0;0	0;0	0;0	0;0	0;0	0;0	0;0	0;0	0;0	0;0	0;0	0;0	0;0	0;0	0;0	0;0	0;0	0;0	0;0	0;0
23948	G	T	missense_variant	0;0	0;0	0;0	0;0	0;0	0;0	0;0	0;0	0;0	0;0	0;0	0;0	0;0	326;1	1797;0.884252	2279;0.999561	4796;0.999791	4540;0.99978	2516;0.999603	1203;0.999169	4627;0.995029	2994;0.999666	3569;0.995517	754;0.996021	45;1	1301;0.990776	1868;0.998394	2333;0.995714	947;0.998944	2961;0.999662	1239;1	5529;0.99783	1228;0.986971	136;1	166;0.987952	560;1
24130	C	A	missense_variant	0;0	0;0	0;0	0;0	0;0	0;0	0;0	0;0	0;0	0;0	0;0	0;0	0;0	311;0.996785	1956;0.787832	1639;0.99817	0;0	0;0	0;0	0;0	0;0	0;0	0;0	0;0	0;0	0;0	0;0	0;0	0;0	0;0	0;0	0;0	0;0	0;0	0;0	0;0
24210	C	T	missense_variant	0;0	0;0	0;0	0;0	0;0	0;0	0;0	0;0	0;0	0;0	0;0	0;0	0;0	0;0	0;0	0;0	0;0	0;0	0;0	0;0	0;0	0;0	0;0	0;0	0;0	0;0	0;0	0;0	0;0	0;0	0;0	0;0	0;0	177;0.728814	0;0	0;0
24410	G	A	missense_variant	2081;0.921192	3048;0.933071	3924;0.999745	70;1	293;0.696246	602;0.91196	3551;0.998592	778;0.511568	83;0.939759	2119;0.921189	464;0.99569	2833;0.929403	3007;0.998337	0;0	1873;0.122798	0;0	0;0	0;0	0;0	0;0	0;0	0;0	0;0	0;0	0;0	0;0	0;0	0;0	0;0	0;0	0;0	0;0	0;0	0;0	0;0	0;0
24424	A	T	missense_variant	0;0	0;0	0;0	0;0	317;0.246057	0;0	0;0	992;0.234879	0;0	0;0	0;0	0;0	0;0	316;0.996835	1847;0.809421	1701;0.998236	5342;0.99869	5056;0.997429	3310;0.987311	1632;1	5041;0.989883	3912;1	3891;0.995888	967;0.986556	45;1	1577;1	2621;1	2520;0.990873	1178;0.999151	3809;0.998162	1616;0.993193	5973;0.997656	1526;0.970511	268;0.828358	149;1	734;0.99455
24469	T	A	missense_variant	0;0	0;0	0;0	0;0	248;0.201613	0;0	0;0	1089;0.258035	0;0	0;0	0;0	0;0	0;0	357;1	1612;0.834988	1619;1	4890;0.999182	4931;0.99635	3086;0.986066	1428;0.998599	4716;0.989822	3381;0.999113	3900;0.998718	901;0.994451	54;1	1453;1	2203;0.99773	2216;1	1149;0.996519	3731;1	1458;0.993827	5743;0.997562	1409;1	344;0.892442	163;1	577;1
24503	C	T	missense_variant	0;0	0;0	0;0	0;0	0;0	0;0	0;0	0;0	0;0	0;0	0;0	0;0	0;0	440;0.995455	1865;0.774799	1838;0.995647	0;0	0;0	0;0	0;0	0;0	0;0	0;0	0;0	0;0	0;0	0;0	0;0	0;0	0;0	0;0	0;0	0;0	0;0	0;0	0;0
25000	C	T	synonymous_variant	0;0	0;0	0;0	0;0	0;0	0;0	0;0	0;0	0;0	0;0	0;0	0;0	0;0	417;1	1906;0.807975	2105;0.999525	5011;0.9998	4945;0.999596	2893;1	1409;1	4915;0.990437	3151;0.998096	3696;0.989989	672;0.989583	38;1	1291;0.996902	1612;0.995658	1979;0.998989	983;1	3240;0.999691	1459;1	5809;0.998967	1101;0.986376	246;0.849593	123;1	518;0.998069
25290	G	T	missense_variant	0;0	0;0	0;0	0;0	0;0	0;0	0;0	0;0	0;0	0;0	0;0	0;0	0;0	0;0	0;0	0;0	0;0	4041;0.999753	3372;0.983986	1059;0.96695	4077;0.99534	4306;0.966558	4673;0.963407	967;0.972079	50;0.94	1665;0.995796	0;0	0;0	1495;0.979264	3876;0.993808	1854;0.996224	5113;0.998435	1769;0.971735	0;0	139;0.913669	0;0
Multiplex PCR
POS	REF	ALT	type	210806-48	210806-49	210806-50	210806-51	210806-52	210806-53	210806-54	210806-55	210806-56	210806-57	210806-58	210806-60	210806-61	220220-66	220220-69	220220-73	221219-28	221219-29	221219-30	221219-31	221219-32	221226-48	221226-49	221227-39	221227-40	221227-41	221227-42	221227-43	221227-44	221227-45	221227-46	221227-47	221228-34	221228-36	221228-38	230303-52
21618	C	G	missense_variant	1871;1	875;1	1788;1	1226;1	1637;1	2334;1	2146;1	1048;1	110;1	2765;1	1823;1	2556;1	2566;1	0;0	0;0	0;0	0;0	0;0	0;0	0;0	0;0	0;0	0;0	0;0	0;0	0;0	0;0	0;0	0;0	0;0	0;0	0;0	0;0	0;0	0;0	0;0
21618	C	T	missense_variant	0;0	0;0	0;0	0;0	0;0	0;0	0;0	0;0	0;0	0;0	0;0	0;0	0;0	0;0	0;0	0;0	2079;1	2378;1	2220;0.99955	2634;0.99962	2046;1	2308;1	2342;1	1968;1	802;1	1954;1	2607;1	2099;1	2054;1	2240;1	2374;0.997051	1931;0.997929	2458;1	2601;1	2262;1	3165;1
21632	TTACCCCCTG	T	disruptive_inframe_deletion	0;0	0;0	0;0	0;0	0;0	0;0	0;0	0;0	0;0	0;0	0;0	0;0	0;0	0;0	0;0	0;0	1641;0.999391	1188;0.999158	1790;0.999441	2128;0.99906	1656;1	1893;0.998415	1350;1	1609;0.998757	400;1	1523;0.999343	2182;0.999083	1675;1	1617;1	1786;1	1916;1	1514;1	1217;0.998357	1297;1	1798;0.999444	2975;1
21641	G	*	missense_variant	0;0	0;0	0;0	0;0	0;0	0;0	0;0	0;0	0;0	0;0	0;0	0;0	0;0	0;0	0;0	0;0	0;0	0;0	0;0	0;0	0;0	0;0	0;0	0;0	0;0	0;0	0;0	0;0	0;0	0;0	0;0	0;0	0;0	0;0	0;0	0;0
21641	G	T	missense_variant	0;0	0;0	0;0	0;0	0;0	0;0	0;0	0;0	0;0	0;0	0;0	0;0	0;0	0;0	0;0	0;0	0;0	0;0	0;0	0;0	0;0	0;0	0;0	0;0	0;0	0;0	0;0	0;0	0;0	0;0	0;0	0;0	0;0	0;0	0;0	0;0
21762	C	T	missense_variant	0;0	0;0	0;0	0;0	0;0	0;0	0;0	0;0	0;0	0;0	0;0	0;0	0;0	4217;0.999763	1277;1	4388;1	0;0	0;0	0;0	0;0	0;0	0;0	0;0	0;0	0;0	0;0	0;0	0;0	0;0	0;0	0;0	0;0	0;0	0;0	0;0	0;0
21764	ATACATG	A	disruptive_inframe_deletion	0;0	0;0	0;0	0;0	0;0	0;0	0;0	0;0	0;0	0;0	0;0	0;0	0;0	4108;0.992941	1266;0.99763	4279;0.987848	18;1	14;1	20;1	4;1	18;1	594;1	791;1	29;1	0;0	68;1	3;1	4;1	26;1	24;1	22;1	78;0.987179	46;1	17;1	4;1	0;0
21810	T	C	missense_variant	0;0	0;0	0;0	0;0	0;0	0;0	0;0	0;0	0;0	0;0	0;0	0;0	0;0	0;0	0;0	0;0	0;0	0;0	0;0	0;0	0;0	0;0	0;0	0;0	0;0	0;0	0;0	0;0	0;0	0;0	0;0	0;0	0;0	0;0	0;0	3237;0.999073
21846	C	T	missense_variant	0;0	0;0	0;0	0;0	0;0	0;0	0;0	0;0	0;0	0;0	0;0	0;0	0;0	4306;0.999536	1356;1	4474;1	0;0	0;0	0;0	0;0	0;0	0;0	0;0	0;0	0;0	0;0	0;0	0;0	0;0	0;0	0;0	0;0	0;0	0;0	0;0	0;0
21986	GGTGTTTATT	G	disruptive_inframe_deletion	0;0	0;0	0;0	0;0	0;0	0;0	0;0	0;0	0;0	0;0	0;0	0;0	0;0	4615;0.9987	1794;1	4595;1	0;0	0;0	0;0	0;0	0;0	0;0	0;0	0;0	0;0	0;0	0;0	0;0	0;0	0;0	0;0	0;0	0;0	0;0	0;0	0;0
21987	G	A	missense_variant	0;0	0;0	0;0	0;0	3;0.666667	0;0	0;0	0;0	0;0	0;0	0;0	16;0.3125	14;0.5	0;0	0;0	0;0	1076;1	1130;0.999115	1111;0.9991	750;1	650;1	1080;1	1009;0.999009	1214;1	140;1	1135;1	1539;0.996101	935;0.99893	1168;0.999144	1284;0.999221	1265;1	1121;1	1292;1	1298;1	1373;1	3838;1
21987	G	*	missense_variant	0;0	0;0	0;0	0;0	0;0	0;0	0;0	0;0	0;0	0;0	0;0	0;0	0;0	0;0	0;0	0;0	0;0	0;0	0;0	0;0	0;0	0;0	0;0	0;0	0;0	0;0	0;0	0;0	0;0	0;0	0;0	0;0	0;0	0;0	0;0	0;0
21990	TTTA	T	disruptive_inframe_deletion	0;0	0;0	0;0	0;0	0;0	0;0	0;0	0;0	0;0	0;0	0;0	0;0	0;0	0;0	0;0	0;0	0;0	0;0	0;0	0;0	0;0	0;0	0;0	0;0	0;0	0;0	0;0	0;0	0;0	0;0	0;0	0;0	0;0	0;0	0;0	3857;1
21998	C	T	missense_variant	3;1	3;1	10;1	0;0	3;1	5;1	9;1	0;0	0;0	8;1	3;1	17;1	14;1	0;0	0;0	0;0	0;0	0;0	0;0	0;0	0;0	0;0	0;0	0;0	0;0	0;0	0;0	0;0	0;0	0;0	0;0	0;0	0;0	0;0	0;0	0;0
22000	C	A	missense_variant	0;0	0;0	0;0	0;0	0;0	0;0	0;0	0;0	0;0	0;0	0;0	0;0	0;0	0;0	0;0	0;0	0;0	0;0	0;0	0;0	0;0	0;0	0;0	0;0	0;0	0;0	0;0	0;0	0;0	0;0	0;0	0;0	0;0	0;0	0;0	3764;0.999734
22028	GAGTTCA	G	disruptive_inframe_deletion	95;1	52;1	177;1	29;1	53;1	130;1	257;1	0;0	0;0	245;1	143;1	224;1	195;1	0;0	0;0	0;0	0;0	0;0	0;0	0;0	0;0	0;0	0;0	0;0	0;0	0;0	0;0	0;0	0;0	0;0	0;0	0;0	0;0	0;0	0;0	0;0
22109	C	G	missense_variant	0;0	0;0	0;0	0;0	0;0	0;0	0;0	0;0	0;0	0;0	0;0	0;0	0;0	0;0	0;0	0;0	0;0	0;0	0;0	0;0	0;0	0;0	0;0	0;0	0;0	0;0	0;0	0;0	0;0	0;0	0;0	0;0	0;0	0;0	0;0	3502;0.999714
22193	AATT	A	disruptive_inframe_deletion	0;0	0;0	0;0	0;0	0;0	0;0	0;0	0;0	0;0	0;0	0;0	0;0	0;0	3904;0.996926	1175;0.995745	4051;1	0;0	0;0	0;0	0;0	0;0	0;0	0;0	0;0	0;0	0;0	0;0	0;0	0;0	0;0	0;0	0;0	0;0	0;0	0;0	0;0
22200	T	A	missense_variant	0;0	0;0	0;0	0;0	0;0	0;0	0;0	0;0	0;0	0;0	0;0	0;0	0;0	0;0	0;0	0;0	0;0	0;0	0;0	0;0	0;0	0;0	0;0	0;0	0;0	0;0	0;0	0;0	0;0	0;0	0;0	0;0	0;0	0;0	0;0	3641;1
22200	T	G	missense_variant	0;0	0;0	0;0	0;0	0;0	0;0	0;0	0;0	0;0	0;0	0;0	0;0	0;0	0;0	0;0	0;0	591;1	595;1	700;1	442;1	446;0.995516	1260;1	1217;0.999178	712;0.998596	108;1	704;1	684;1	478;0.997908	674;1	736;1	746;1	742;0.997305	760;0.998684	761;1	710;0.998592	0;0
22204	T	TGAGCCAGAA	disruptive_inframe_insertion	0;0	0;0	0;0	0;0	0;0	0;0	0;0	0;0	0;0	0;0	0;0	0;0	0;0	3606;0.999168	1094;0.997258	3721;0.996238	0;0	0;0	0;0	0;0	0;0	0;0	0;0	0;0	0;0	0;0	0;0	0;0	0;0	0;0	0;0	0;0	0;0	0;0	0;0	0;0
22317	G	T	missense_variant	0;0	0;0	0;0	0;0	0;0	0;0	0;0	0;0	0;0	0;0	0;0	0;0	0;0	0;0	0;0	0;0	0;0	0;0	0;0	0;0	0;0	0;0	0;0	0;0	0;0	0;0	0;0	0;0	0;0	0;0	0;0	0;0	0;0	0;0	0;0	1764;1
22577	G	C	missense_variant	0;0	0;0	0;0	0;0	0;0	0;0	0;0	0;0	0;0	0;0	0;0	0;0	0;0	0;0	0;0	0;0	0;0	0;0	0;0	0;0	0;0	0;0	0;0	0;0	0;0	0;0	0;0	0;0	0;0	0;0	0;0	0;0	0;0	0;0	0;0	2419;1
22578	G	A	missense_variant	0;0	0;0	0;0	0;0	0;0	0;0	0;0	0;0	0;0	0;0	0;0	0;0	0;0	4960;1	1761;1	5148;0.997669	1872;1	1829;1	2017;0.999504	1265;1	1507;1	2309;1	2420;1	1794;1	202;1	1972;1	1578;1	1358;1	1766;1	2395;1	2252;1	2404;1	2304;1	1830;1	1839;0.998912	2420;1
22599	G	C	missense_variant	0;0	0;0	0;0	0;0	0;0	0;0	0;0	0;0	0;0	0;0	0;0	0;0	0;0	0;0	0;0	0;0	0;0	1736;1	1953;0.998976	1194;1	1513;1	2217;0.999549	2281;1	1734;1	212;1	1919;1	0;0	0;0	1726;1	2195;0.999544	2106;1	2298;1	2184;1	1725;0.263768	1812;0.999448	2335;1
22642	C	T	synonymous_variant	0;0	631;0.998415	0;0	0;0	0;0	0;0	0;0	0;0	0;0	0;0	0;0	0;0	0;0	0;0	0;0	0;0	0;0	0;0	0;0	0;0	0;0	0;0	0;0	0;0	0;0	0;0	0;0	0;0	0;0	0;0	0;0	0;0	0;0	0;0	0;0	0;0
22664	C	A	missense_variant	0;0	0;0	0;0	0;0	0;0	0;0	0;0	0;0	0;0	0;0	0;0	0;0	0;0	0;0	0;0	0;0	0;0	0;0	0;0	0;0	0;0	0;0	0;0	0;0	0;0	0;0	0;0	0;0	0;0	0;0	0;0	0;0	0;0	0;0	0;0	2153;1
22673	T	C	missense_variant	0;0	0;0	0;0	0;0	0;0	0;0	0;0	0;0	0;0	0;0	0;0	0;0	0;0	4496;0.994217	1676;0.99821	4351;0.993335	0;0	0;0	0;0	0;0	0;0	0;0	0;0	0;0	0;0	0;0	0;0	0;0	0;0	0;0	0;0	0;0	0;0	0;0	0;0	0;0
22674	C	T	missense_variant	0;0	0;0	0;0	0;0	0;0	0;0	0;0	0;0	0;0	0;0	0;0	0;0	0;0	4544;0.994498	1675;0.998209	4480;0.995313	1378;0.999274	1542;1	1705;1	1061;1	1232;1	2181;0.999541	2238;0.998213	1680;1	208;1	1854;1	1287;1	1098;1	1562;1	1791;1	1747;1	2076;1	1900;1	1566;1	1582;1	2075;1
22679	T	C	missense_variant	0;0	0;0	0;0	0;0	0;0	0;0	0;0	0;0	0;0	0;0	0;0	0;0	0;0	4596;1	1618;1	4558;1	1307;1	1381;1	1495;0.998662	887;1	1061;1	2062;1	2138;1	1550;1	175;1	1738;1	1133;1	973;1	1394;0.997848	1627;1	1594;1	1950;1	1738;1	1393;1	1435;1	1834;1
22686	C	T	missense_variant	0;0	0;0	0;0	0;0	0;0	0;0	0;0	0;0	0;0	0;0	0;0	0;0	0;0	4650;1	1635;1	4594;1	1279;1	1334;1	1475;1	836;1	1036;1	2030;1	2097;1	1527;1	167;1	1690;0.998817	1074;1	922;1	1346;1	1574;1	1546;1	1919;0.999479	1660;1	1339;1	1342;1	1709;1
22688	A	G	missense_variant	0;0	0;0	0;0	0;0	0;0	0;0	0;0	0;0	0;0	0;0	0;0	0;0	0;0	0;0	0;0	0;0	1263;1	1322;1	1464;1	814;1	1023;1	2009;1	2083;1	1513;1	167;1	1691;1	1057;1	914;1	1332;1	1555;1	1529;1	1894;0.999472	1641;1	1319;1	1262;0.998415	1684;1
22775	G	A	missense_variant	0;0	0;0	0;0	0;0	0;0	0;0	0;0	0;0	0;0	0;0	0;0	0;0	0;0	0;0	0;0	0;0	432;1	303;1	594;1	100;1	263;1	1549;1	1739;1	660;1	23;1	825;1	110;1	148;1	422;1	559;0.996422	517;1	1057;1	795;1	319;1	315;1	2057;1
22786	A	C	missense_variant	0;0	0;0	0;0	0;0	0;0	0;0	0;0	0;0	0;0	0;0	0;0	0;0	0;0	0;0	0;0	0;0	416;0.992788	307;0.993485	571;0.994746	84;1	259;0.992278	1575;0.996825	1767;0.996604	658;1	22;1	810;0.992593	96;1	147;1	414;0.992754	569;0.998243	509;1	1035;0.996135	770;0.997403	316;1	305;1	2123;1
22801	G	T	synonymous_variant	0;0	0;0	0;0	0;0	0;0	0;0	0;0	0;0	0;0	0;0	0;0	0;0	0;0	0;0	0;0	0;0	0;0	0;0	0;0	0;0	0;0	0;0	0;0	0;0	0;0	0;0	0;0	0;0	0;0	0;0	0;0	0;0	0;0	0;0	0;0	2019;1
22813	G	T	missense_variant	0;0	0;0	0;0	0;0	0;0	0;0	0;0	0;0	0;0	0;0	0;0	0;0	0;0	4767;1	1731;1	5015;0.999601	414;1	311;1	560;1	89;1	275;0.996364	1969;1	2162;1	656;1	25;1	766;1	93;1	145;1	410;1	555;0.998198	504;1	1061;1	783;1	311;1	311;1	2239;1
22882	T	G	missense_variant	0;0	0;0	0;0	0;0	0;0	0;0	0;0	0;0	0;0	0;0	0;0	0;0	0;0	4618;1	1684;1	4467;1	391;1	254;0.996063	512;1	69;1	286;1	2224;0.99955	2443;0.999591	543;1	22;1	664;0.998494	86;1	137;1	381;1	520;0.998077	428;0.997664	1022;0.998043	681;1	321;1	301;1	2031;1
22895	G	C	missense_variant	0;0	0;0	0;0	0;0	0;0	0;0	0;0	0;0	0;0	0;0	0;0	0;0	0;0	0;0	0;0	0;0	0;0	0;0	0;0	0;0	0;0	0;0	0;0	0;0	0;0	0;0	0;0	0;0	0;0	0;0	0;0	0;0	0;0	0;0	0;0	1705;0.999413
22896	T	C	missense_variant	0;0	0;0	0;0	0;0	0;0	0;0	0;0	0;0	0;0	0;0	0;0	0;0	0;0	0;0	0;0	0;0	0;0	0;0	0;0	0;0	0;0	0;0	0;0	0;0	0;0	0;0	0;0	0;0	0;0	0;0	0;0	0;0	0;0	0;0	0;0	1676;0.999403
22898	G	A	missense_variant	0;0	0;0	0;0	0;0	0;0	0;0	0;0	0;0	0;0	0;0	0;0	0;0	0;0	4453;1	1482;1	3910;1	0;0	0;0	0;0	0;0	0;0	0;0	0;0	0;0	0;0	0;0	0;0	0;0	0;0	0;0	0;0	0;0	0;0	0;0	0;0	1771;1
22917	T	G	missense_variant	8;1	9;1	1332;1	77;1	149;1	18;1	885;0.99887	6;1	0;0	55;1	119;1	91;1	437;1	0;0	0;0	0;0	404;0.992574	259;0.996139	502;1	64;1	318;1	2116;1	2385;0.999161	545;1	24;1	690;1	87;1	136;0.992647	377;1	564;0.996454	421;1	1027;0.998053	705;0.998582	321;1	294;1	0;0
22942	T	G	missense_variant	0;0	0;0	0;0	0;0	0;0	0;0	0;0	0;0	0;0	0;0	0;0	0;0	0;0	0;0	0;0	0;0	0;0	0;0	0;0	0;0	0;0	0;0	0;0	0;0	0;0	0;0	0;0	0;0	0;0	0;0	0;0	0;0	0;0	0;0	0;0	1747;1
22992	G	A	missense_variant	0;0	0;0	0;0	0;0	0;0	0;0	0;0	0;0	0;0	0;0	0;0	0;0	0;0	4626;1	1674;1	4676;1	656;1	538;1	843;1	346;1	469;1	2312;1	2466;1	897;1	48;1	1079;1	326;1	301;1	680;1	888;0.998874	744;1	1418;1	1112;1	618;1	592;1	1952;1
22995	C	A	missense_variant	11;1	31;1	2384;0.999581	134;1	283;1	21;1	2034;0.999017	3;1	0;0	93;1	241;1	222;0.995495	1098;1	4516;0.995128	1604;0.993766	4514;0.994462	663;1	550;1	848;1	366;1	475;1	2292;1	2456;0.999186	892;1	47;1	1072;1	330;1	305;1	677;1	891;0.998878	752;1	1419;1	1112;1	634;1	609;1	1945;1
23013	A	C	missense_variant	0;0	0;0	0;0	0;0	0;0	0;0	0;0	0;0	0;0	0;0	0;0	0;0	0;0	4737;1	1654;1	4818;1	787;1	703;1	930;1	565;1	518;1	2225;0.998652	2513;1	978;1	57;1	1132;1	483;1	404;1	796;1	1021;1	879;1	1534;1	1179;0.999152	757;1	742;1	1795;1
23018	T	C	missense_variant	0;0	0;0	0;0	0;0	0;0	0;0	0;0	0;0	0;0	0;0	0;0	0;0	0;0	0;0	0;0	0;0	0;0	0;0	0;0	0;0	0;0	0;0	0;0	0;0	0;0	0;0	0;0	0;0	0;0	0;0	0;0	0;0	0;0	0;0	0;0	1742;0.999426
23018	T	G	missense_variant	0;0	0;0	0;0	0;0	0;0	0;0	0;0	0;0	0;0	0;0	0;0	0;0	0;0	0;0	0;0	0;0	791;1	703;0.997155	915;1	566;1	521;1	2230;1	2455;1	977;1	57;1	1122;1	490;1	406;1	800;1	1004;1	873;0.997709	1530;1	1259;1	742;0.991914	751;1	0;0
23019	T	C	missense_variant	0;0	0;0	0;0	0;0	0;0	0;0	0;0	0;0	0;0	0;0	0;0	0;0	0;0	0;0	0;0	0;0	0;0	0;0	0;0	0;0	0;0	0;0	0;0	0;0	0;0	0;0	0;0	0;0	0;0	0;0	0;0	0;0	0;0	0;0	0;0	1732;1
23031	T	C	missense_variant	0;0	0;0	0;0	0;0	0;0	0;0	0;0	0;0	0;0	0;0	0;0	0;0	0;0	0;0	0;0	0;0	0;0	0;0	0;0	0;0	0;0	0;0	0;0	0;0	0;0	0;0	0;0	0;0	0;0	0;0	0;0	0;0	0;0	0;0	0;0	1904;1
23040	A	G	missense_variant	0;0	0;0	0;0	0;0	0;0	0;0	0;0	0;0	0;0	0;0	0;0	0;0	0;0	4744;1	1684;1	4877;1	0;0	0;0	0;0	0;0	0;0	0;0	0;0	0;0	0;0	0;0	0;0	0;0	0;0	0;0	0;0	0;0	0;0	0;0	0;0	0;0
23048	G	A	missense_variant	0;0	0;0	0;0	0;0	0;0	0;0	0;0	0;0	0;0	0;0	0;0	0;0	0;0	4351;0.998621	1588;1	4748;1	0;0	0;0	0;0	0;0	0;0	0;0	0;0	0;0	0;0	0;0	0;0	0;0	0;0	0;0	0;0	0;0	0;0	0;0	0;0	0;0
23055	A	G	missense_variant	0;0	0;0	0;0	0;0	0;0	0;0	0;0	0;0	0;0	0;0	0;0	0;0	0;0	4696;1	1597;1	4839;1	1067;1	1105;1	1142;1	777;1	675;1	2077;1	2219;0.999099	1113;0.997305	93;1	1160;0.999138	794;1	661;1	1056;1	1233;1	1253;1	1579;1	1518;1	1120;0.999107	1128;1	1884;1
23063	A	T	missense_variant	0;0	0;0	0;0	0;0	0;0	0;0	0;0	0;0	0;0	0;0	0;0	0;0	0;0	4521;1	1449;0.996549	4608;1	1086;1	1150;1	1179;1	758;1	683;1	2012;1	2209;1	1144;1	90;1	1110;0.997297	824;1	688;0.997093	1072;1	1270;1	1318;0.999241	1562;0.99936	1467;0.997955	1096;0.998175	1189;1	1840;1
23072	G	A	missense_variant	0;0	0;0	0;0	0;0	0;0	0;0	0;0	0;0	0;0	0;0	0;0	0;0	0;0	0;0	0;0	0;0	0;0	0;0	0;0	0;0	0;0	0;0	0;0	0;0	0;0	0;0	0;0	0;0	0;0	0;0	0;0	0;0	0;0	0;0	0;0	1679;0.884455
23075	T	C	missense_variant	0;0	0;0	0;0	0;0	0;0	0;0	0;0	0;0	0;0	0;0	0;0	0;0	0;0	4200;1	1385;0.999278	4287;1	1167;1	1233;1	1218;1	776;1	731;1	1826;1	2033;1	1167;1	101;1	1119;1	930;1	793;1	1136;1	1324;1	1346;1	1543;1	1593;1	1238;1	1269;1	1748;1
23202	C	A	missense_variant	0;0	0;0	0;0	0;0	0;0	0;0	0;0	0;0	0;0	0;0	0;0	0;0	0;0	4625;0.999568	1853;0.99946	4799;0.999166	0;0	0;0	0;0	0;0	0;0	0;0	0;0	0;0	0;0	0;0	0;0	0;0	0;0	0;0	0;0	0;0	0;0	0;0	0;0	0;0
23403	A	G	missense_variant	2683;1	1114;1	2402;1	1446;0.999308	2081;1	2918;1	2551;0.999216	1846;1	274;1	3163;1	2207;0.999094	2899;1	2884;1	3421;0.999708	987;0.998987	3867;1	60;1	43;1	91;1	24;1	54;1	3116;0.999679	3437;1	52;1	9;1	84;1	15;1	18;1	42;1	85;1	91;1	149;1	89;1	27;1	51;1	3211;0.999689
23525	C	T	missense_variant	0;0	0;0	0;0	0;0	0;0	0;0	0;0	0;0	0;0	0;0	0;0	0;0	0;0	3839;1	971;1	4259;1	52;1	33;1	75;1	18;1	61;1	1885;0.999469	2284;1	48;1	4;0.75	85;1	40;1	18;1	27;1	65;0.984615	68;1	167;1	76;1	27;1	28;1	2949;0.999661
23599	T	G	missense_variant	0;0	0;0	0;0	0;0	0;0	0;0	0;0	0;0	0;0	0;0	0;0	0;0	0;0	4317;1	0;0	4753;1	189;1	201;1	212;1	268;0.962687	185;1	357;1	451;1	182;1	37;1	202;1	181;1	163;1	154;1	200;1	190;1	294;1	208;1	179;1	171;1	3343;1
23604	C	A	missense_variant	0;0	0;0	0;0	0;0	0;0	0;0	0;0	0;0	0;0	0;0	0;0	0;0	0;0	4265;1	928;1	4735;1	209;1	210;1	220;1	296;1	203;1	303;1	420;1	199;1	38;1	215;1	191;1	178;1	161;1	218;1	194;1	312;1	229;1	187;1	177;1	3252;1
23604	C	G	missense_variant	4;1	31;1	2228;0.997307	122;1	214;1	7;1	2049;1	0;0	3;1	58;1	253;1	119;1	838;1	0;0	0;0	0;0	0;0	0;0	0;0	0;0	0;0	0;0	0;0	0;0	0;0	0;0	0;0	0;0	0;0	0;0	0;0	0;0	0;0	0;0	0;0	0;0
23854	C	A	missense_variant	0;0	0;0	0;0	0;0	0;0	0;0	0;0	0;0	0;0	0;0	0;0	0;0	0;0	4024;0.998757	1052;0.999049	4453;0.998203	770;1	523;1	651;0.998464	591;1	425;0.995294	822;0.998783	1175;0.998298	714;0.998599	64;1	917;1	445;1	357;1	469;0.995736	740;0.998649	628;1	1317;1	862;1	500;1	405;1	3105;0.999678
23868	G	T	missense_variant	0;0	0;0	0;0	242;0.995868	0;0	0;0	0;0	0;0	0;0	0;0	0;0	0;0	0;0	0;0	0;0	0;0	0;0	0;0	0;0	0;0	0;0	0;0	0;0	0;0	0;0	0;0	0;0	0;0	0;0	0;0	0;0	0;0	0;0	0;0	0;0	0;0
23948	G	T	missense_variant	0;0	0;0	0;0	0;0	0;0	0;0	0;0	0;0	0;0	0;0	0;0	0;0	0;0	4445;1	1164;1	5005;1	498;0.997992	266;0.996241	538;1	128;1	335;1	1923;1	2209;0.998642	589;1	43;0.953488	798;1	107;1	183;1	346;0.99711	655;1	541;1	1127;1	714;1	342;1	282;1	3530;1
24130	C	A	missense_variant	0;0	0;0	0;0	0;0	0;0	0;0	0;0	0;0	0;0	0;0	0;0	0;0	0;0	4574;0.996939	1063;1	4906;0.997554	0;0	0;0	0;0	0;0	0;0	0;0	0;0	0;0	0;0	0;0	0;0	0;0	0;0	0;0	0;0	0;0	0;0	0;0	0;0	0;0
24210	C	T	missense_variant	0;0	0;0	0;0	0;0	0;0	0;0	0;0	0;0	0;0	0;0	0;0	0;0	0;0	0;0	0;0	0;0	0;0	0;0	0;0	0;0	0;0	0;0	0;0	0;0	0;0	0;0	0;0	0;0	0;0	0;0	0;0	0;0	0;0	420;0.752381	0;0	0;0
24410	G	A	missense_variant	0;0	12;1	738;0.998645	50;1	63;1	9;0.777778	458;0.989083	0;0	0;0	37;0.891892	76;1	58;0.965517	230;0.956522	0;0	0;0	0;0	0;0	0;0	0;0	0;0	0;0	0;0	0;0	0;0	0;0	0;0	0;0	0;0	0;0	0;0	0;0	0;0	0;0	0;0	0;0	0;0
24424	A	T	missense_variant	0;0	0;0	0;0	0;0	0;0	0;0	0;0	0;0	0;0	0;0	0;0	0;0	0;0	3178;0.996853	1243;0.997586	3200;0.9925	3933;1	4004;0.999251	3951;1	3838;0.999479	3426;0.999416	3773;1	3684;0.997828	3730;0.998391	2094;1	3730;1	4051;0.999506	3833;1	3678;0.999728	4006;0.99975	4102;1	3730;1	4048;0.999506	3956;1	3992;0.999749	1614;0.99938
24469	T	A	missense_variant	0;0	0;0	0;0	0;0	0;0	0;0	0;0	0;0	0;0	0;0	0;0	0;0	0;0	4270;1	2035;1	4402;1	3321;0.999398	3378;0.999112	3379;0.999704	3696;1	2834;0.998941	3434;1	3453;0.999421	3178;1	1522;1	3046;1	3910;1	3235;1	3083;0.999676	3412;0.999121	3598;0.997777	3004;0.999667	3538;0.999717	3601;1	3420;1	2247;0.995995
24503	C	T	missense_variant	0;0	0;0	0;0	0;0	0;0	0;0	0;0	0;0	0;0	0;0	0;0	0;0	0;0	4454;1	2058;1	4394;0.989304	0;0	0;0	0;0	0;0	0;0	0;0	0;0	0;0	0;0	0;0	0;0	0;0	0;0	0;0	0;0	0;0	0;0	0;0	0;0	0;0
25000	C	T	synonymous_variant	0;0	0;0	0;0	0;0	0;0	0;0	0;0	0;0	0;0	0;0	0;0	0;0	0;0	4633;1	2121;1	4628;1	2051;1	2173;0.99954	2170;0.999539	2893;0.999654	1773;1	2271;0.995597	2511;0.999602	2064;0.999516	324;1	1822;1	2295;0.999129	2089;1	1873;0.999466	2447;0.999591	2585;1	2147;0.993479	2431;1	2370;0.999578	2276;0.999561	2683;0.998882
25290	G	T	missense_variant	0;0	0;0	0;0	0;0	0;0	0;0	0;0	0;0	0;0	0;0	0;0	0;0	0;0	0;0	0;0	0;0	0;0	83;1	198;1	49;1	118;1	2160;1	2408;1	115;1	9;1	104;1	0;0	0;0	46;1	115;1	82;1	198;1	201;1	75;0.24	61;1	0;0
Missense mutation: It is a common single nucleotide variation (SNV) that describes a change in a single nucleotide in the genome, resulting in a change in an amino acid in the corresponding protein sequence.
Synonymous mutation: It is a single nucleotide variation (SNV) that refers to a change in a single nucleotide in the genome, but due to codon redundancy, this change does not result in a change in the amino acid sequence of the gene encoding the protein. Therefore, this mutation will not directly affect the structure and function of the protein.
Stop gained: It is a single nucleotide variation (SNV), which refers to the change of a single nucleotide in the genome, leading to the change of a codon in the gene encoding protein from the sequence encoding amino acid to the Stop codon, thus leading to the early termination of protein synthesis.
Conservative inframe deletion: It is a genomic variation that refers to the deletion of one or more nucleotides in the gene encoding a protein, resulting in the deletion of one amino acid in the protein sequence, but the deleted amino acid has similar properties to other amino acids. This mutation is often referred to as "conserved" because it does not alter the structure and function of the prot…
Frameshift variant: Genomic variation refers to the insertion or deletion of one or more nucleotides in the gene encoding a protein, resulting in changes in all amino acids in the protein sequence. This mutation usually leads to premature termination of protein synthesis or the production of completely different protein sequences.
Downstream gene variant: It is a genomic variation that refers to a variation in the DNA region downstream of the end of a gene encoding a protein. This mutation usually does not directly affect the genes encoding proteins, but may affect gene expression. In the process of gene expression regulation, downstream regions may contain promoters, enhancers, or other regulatory elements, which may have…
Intergenic region: It is a genomic variation that refers to a DNA region located between two genes, which does not contain any genes encoding proteins. This mutation is usually considered a harmless mutation as it does not directly affect the genes encoding proteins.
Upstream gene variant: It is a genomic variation that refers to a variation in the DNA sequence located upstream of the gene encoding the protein. This variation may affect the transcription rate and expression level of genes, thereby affecting protein synthesis and function. This mutation is usually considered a harmless mutation as it does not directly affect the genes encoding proteins.
Disruptive inframe deletion: It is a genomic variation that refers to the deletion of one or more nucleotides in the gene encoding a protein, resulting in the deletion of one or more amino acids in the protein sequence, which have different properties from other amino acids. Because it may affect the structure and function of proteins, rather than just deleting one or more amino acids.

## Sheet: ORF3a
Supplementary table 3. Specific mutation sites discovered in ORF3a using three different methods.
MT-Capture
POS	REF	ALT	type	210806-48	210806-49	210806-50	210806-51	210806-52	210806-53	210806-54	210806-55	210806-56	210806-57	210806-58	210806-60	210806-61	220220-66	220220-69	220220-73	221219-28	221219-29	221219-30	221219-31	221219-32	221226-48	221226-49	221227-39	221227-40	221227-41	221227-42	221227-43	221227-44	221227-45	221227-46	221227-47	221228-34	221228-36	221228-38	230303-52
25416	C	T	synonymous_variant	0;0	0;0	0;0	0;0	0;0	0;0	0;0	0;0	0;0	0;0	0;0	0;0	0;0	0;0	0;0	0;0	0;0	0;0	0;0	0;0	0;0	0;0	0;0	0;0	0;0	0;0	0;0	0;0	0;0	0;0	0;0	0;0	0;0	0;0	0;0	3294;0.985428
25469	C	T	missense_variant	2441;0.914379	4765;0.925289	4771;0.998533	1018;0.983301	1337;0.848168	342;0.830409	4368;0.998626	2238;0.586238	1973;0.984795	4196;0.898713	2572;0.99689	4382;0.92241	5205;0.998847	0;0	0;0	0;0	0;0	0;0	0;0	0;0	0;0	0;0	0;0	0;0	0;0	0;0	0;0	0;0	0;0	0;0	0;0	0;0	0;0	0;0	0;0	0;0
25494	G	C	synonymous_variant	0;0	0;0	0;0	0;0	0;0	0;0	0;0	0;0	0;0	0;0	0;0	0;0	0;0	0;0	0;0	0;0	0;0	0;0	0;0	0;0	0;0	0;0	0;0	0;0	0;0	0;0	0;0	0;0	0;0	0;0	0;0	0;0	0;0	945;0.75873	0;0	0;0
25572	C	T	synonymous_variant	0;0	0;0	0;0	0;0	0;0	0;0	0;0	0;0	0;0	0;0	0;0	0;0	0;0	0;0	4124;0.128031	0;0	0;0	0;0	0;0	0;0	0;0	0;0	0;0	0;0	0;0	0;0	0;0	0;0	0;0	0;0	0;0	0;0	0;0	1187;0.641955	0;0	0;0
25584	C	T	synonymous_variant	0;0	0;0	0;0	0;0	1749;0.145798	0;0	0;0	0;0	0;0	0;0	0;0	0;0	0;0	5154;0.99806	4196;0.840801	4727;0.999365	3778;1	4058;0.999014	3392;0.99941	2325;0.99914	4545;0.989439	3327;0.979862	5550;0.992252	2303;0.993053	1968;1	3464;0.996536	5644;1	5440;0.999632	2763;0.984799	4835;0.998759	4748;0.990944	6080;0.998849	3858;0.995594	1152;0.868924	3336;0.988909	3213;0.988484
25614	C	T	synonymous_variant	0;0	0;0	0;0	0;0	0;0	0;0	0;0	0;0	0;0	0;0	0;0	0;0	0;0	0;0	0;0	0;0	0;0	0;0	0;0	0;0	0;0	0;0	0;0	0;0	0;0	0;0	5137;0.994355	0;0	0;0	0;0	0;0	0;0	0;0	0;0	0;0	0;0
25701	C	T	synonymous_variant	0;0	0;0	0;0	0;0	0;0	0;0	0;0	0;0	0;0	0;0	0;0	0;0	0;0	0;0	0;0	0;0	0;0	3744;0.984241	0;0	2273;0.981522	4046;0.97652	3487;0.914826	4910;0.85336	2406;0.951787	1707;0.817809	3654;0.982211	0;0	0;0	0;0	0;0	4272;0.97706	0;0	3499;0.937982	0;0	3027;0.879088	0;0
26060	C	T	missense_variant	0;0	0;0	0;0	0;0	0;0	0;0	0;0	0;0	0;0	0;0	0;0	0;0	0;0	0;0	0;0	0;0	2809;0.998932	2921;0.998631	2197;0.982249	2114;1	2911;0.995534	1719;0.957533	3770;0.955703	943;0.991516	1053;0.91453	1834;0.995638	4753;0.999579	3929;0.997455	1286;0.998445	3693;1	3157;0.998733	4703;0.992558	3139;0.952214	691;0.735166	2026;0.936821	2452;0.999592
T-Capture
POS	REF	ALT	type	210806-48	210806-49	210806-50	210806-51	210806-52	210806-53	210806-54	210806-55	210806-56	210806-57	210806-58	210806-60	210806-61	220220-66	220220-69	220220-73	221219-28	221219-29	221219-30	221219-31	221219-32	221226-48	221226-49	221227-39	221227-40	221227-41	221227-42	221227-43	221227-44	221227-45	221227-46	221227-47	221228-34	221228-36	221228-38	230303-52
25416	C	T	synonymous_variant	0;0	0;0	0;0	0;0	0;0	0;0	0;0	0;0	0;0	0;0	0;0	0;0	0;0	0;0	0;0	0;0	0;0	0;0	0;0	0;0	0;0	0;0	0;0	0;0	0;0	0;0	0;0	0;0	0;0	0;0	0;0	0;0	0;0	0;0	0;0	869;0.995397
25469	C	T	missense_variant	2647;0.923687	3738;0.929106	5176;0.99942	171;1	267;0.865169	734;0.821526	4454;0.998428	1644;0.597324	198;0.969697	2432;0.907072	520;1	3322;0.936785	4429;0.999774	0;0	0;0	0;0	0;0	0;0	0;0	0;0	0;0	0;0	0;0	0;0	0;0	0;0	0;0	0;0	0;0	0;0	0;0	0;0	0;0	0;0	0;0	0;0
25494	G	C	synonymous_variant	0;0	0;0	0;0	0;0	0;0	0;0	0;0	0;0	0;0	0;0	0;0	0;0	0;0	0;0	0;0	0;0	0;0	0;0	0;0	0;0	0;0	0;0	0;0	0;0	0;0	0;0	0;0	0;0	0;0	0;0	0;0	0;0	0;0	333;0.783784	0;0	0;0
25572	C	T	synonymous_variant	0;0	0;0	0;0	0;0	0;0	0;0	0;0	0;0	0;0	0;0	0;0	0;0	0;0	0;0	2937;0.107933	0;0	0;0	0;0	0;0	0;0	0;0	0;0	0;0	0;0	0;0	0;0	0;0	0;0	0;0	0;0	0;0	0;0	0;0	423;0.841608	0;0	0;0
25584	C	T	synonymous_variant	0;0	0;0	0;0	0;0	0;0	856;0.110981	0;0	0;0	0;0	0;0	0;0	0;0	0;0	468;1	2894;0.876641	2616;0.998471	5595;0.999464	5617;1	3937;0.991618	1864;0.999464	5498;0.993998	4626;0.999784	5143;0.993972	1312;1	96;1	2583;0.997677	3941;1	4023;0.999006	1962;0.987768	4334;0.999769	2636;0.992792	6072;0.999177	2160;0.999537	368;0.961957	286;1	788;0.997462
25614	C	T	synonymous_variant	0;0	0;0	0;0	0;0	0;0	0;0	0;0	0;0	0;0	0;0	0;0	0;0	0;0	0;0	0;0	0;0	0;0	0;0	0;0	0;0	0;0	0;0	0;0	0;0	0;0	0;0	3787;0.995247	0;0	0;0	0;0	0;0	0;0	0;0	0;0	0;0	0;0
25701	C	T	synonymous_variant	0;0	0;0	0;0	0;0	0;0	0;0	0;0	0;0	0;0	0;0	0;0	0;0	0;0	0;0	0;0	0;0	0;0	5037;0.973992	0;0	1773;0.975747	5049;0.970093	4289;0.929354	4624;0.860943	1514;0.976882	58;0.982759	2264;0.98189	0;0	0;0	0;0	0;0	2430;0.983951	0;0	1907;0.939171	0;0	267;0.891386	0;0
26060	C	T	missense_variant	0;0	0;0	0;0	0;0	0;0	0;0	0;0	0;0	0;0	0;0	0;0	0;0	0;0	0;0	0;0	0;0	5642;0.998582	5298;0.999622	3386;0.985529	2154;0.999536	5205;0.992507	3884;0.98069	4107;0.971512	878;0.994305	40;1	1781;0.998877	3677;0.999728	3514;0.997439	1565;0.997444	3982;0.999749	1864;1	6149;0.999675	1809;0.960752	282;0.744681	191;0.979058	1062;1
Multiplex PCR
POS	REF	ALT	type	210806-48	210806-49	210806-50	210806-51	210806-52	210806-53	210806-54	210806-55	210806-56	210806-57	210806-58	210806-60	210806-61	220220-66	220220-69	220220-73	221219-28	221219-29	221219-30	221219-31	221219-32	221226-48	221226-49	221227-39	221227-40	221227-41	221227-42	221227-43	221227-44	221227-45	221227-46	221227-47	221228-34	221228-36	221228-38	230303-52
25416	C	T	synonymous_variant	0;0	0;0	0;0	0;0	0;0	0;0	0;0	0;0	0;0	0;0	0;0	0;0	0;0	0;0	0;0	0;0	0;0	0;0	0;0	0;0	0;0	0;0	0;0	0;0	0;0	0;0	0;0	0;0	0;0	0;0	0;0	0;0	0;0	0;0	0;0	4078;0.999019
25469	C	T	missense_variant	0;0	48;1	2274;1	230;1	274;1	21;1	2124;0.999529	3;1	4;1	103;1	341;1	170;1	872;1	0;0	0;0	0;0	0;0	0;0	0;0	0;0	0;0	0;0	0;0	0;0	0;0	0;0	0;0	0;0	0;0	0;0	0;0	0;0	0;0	0;0	0;0	0;0
25494	G	C	synonymous_variant	0;0	0;0	0;0	0;0	0;0	0;0	0;0	0;0	0;0	0;0	0;0	0;0	0;0	0;0	0;0	0;0	0;0	0;0	0;0	0;0	0;0	0;0	0;0	0;0	0;0	0;0	0;0	0;0	0;0	0;0	0;0	0;0	0;0	2821;0.763559	0;0	0;0
25572	C	T	synonymous_variant	0;0	0;0	0;0	0;0	0;0	0;0	0;0	0;0	0;0	0;0	0;0	0;0	0;0	0;0	0;0	0;0	0;0	0;0	0;0	0;0	0;0	0;0	0;0	0;0	0;0	0;0	0;0	0;0	0;0	0;0	0;0	0;0	0;0	3233;0.77142	0;0	0;0
25584	C	T	synonymous_variant	0;0	0;0	0;0	0;0	0;0	0;0	0;0	0;0	0;0	0;0	0;0	0;0	0;0	4668;0.999786	1284;1	4939;0.997368	3381;1	3328;1	3371;0.99911	3573;0.99972	2681;0.999627	3217;1	3248;1	3318;0.999699	1125;1	3275;0.999695	3882;0.999742	3279;1	3256;1	3556;0.999438	3582;0.999442	3625;0.999724	3592;0.999722	3346;1	3273;0.999389	3679;0.998913
25614	C	T	synonymous_variant	0;0	0;0	0;0	0;0	0;0	0;0	0;0	0;0	0;0	0;0	0;0	0;0	0;0	0;0	0;0	0;0	0;0	0;0	0;0	0;0	0;0	0;0	0;0	0;0	0;0	0;0	3103;1	0;0	0;0	0;0	0;0	0;0	0;0	0;0	0;0	0;0
25701	C	T	synonymous_variant	0;0	0;0	0;0	0;0	0;0	0;0	0;0	0;0	0;0	0;0	0;0	0;0	0;0	0;0	0;0	0;0	0;0	1096;1	0;0	1427;0.997898	1049;1	1609;1	1431;0.996506	1208;0.996689	251;1	1653;1	0;0	0;0	0;0	0;0	1116;0.993728	0;0	1699;1	0;0	953;1	0;0
26060	C	T	missense_variant	0;0	0;0	0;0	0;0	0;0	0;0	0;0	0;0	0;0	0;0	0;0	0;0	0;0	0;0	0;0	0;0	2939;1	3011;1	2944;0.99966	2761;1	2802;0.999643	2779;0.99964	2826;1	2882;1	1300;1	2968;0.999663	3058;0.999673	2689;0.999628	2750;1	3066;0.999674	3077;1	3225;0.99969	3164;0.999368	2626;1	2794;1	3173;0.999685
Missense mutation: It is a common single nucleotide variation (SNV) that describes a change in a single nucleotide in the genome, resulting in a change in an amino acid in the corresponding protein sequence.
Synonymous mutation: It is a single nucleotide variation (SNV) that refers to a change in a single nucleotide in the genome, but due to codon redundancy, this change does not result in a change in the amino acid sequence of the gene encoding the protein. Therefore, this mutation will not directly affect the structure and function of the protein.
Stop gained: It is a single nucleotide variation (SNV), which refers to the change of a single nucleotide in the genome, leading to the change of a codon in the gene encoding protein from the sequence encoding amino acid to the Stop codon, thus leading to the early termination of protein synthesis.
Conservative inframe deletion: It is a genomic variation that refers to the deletion of one or more nucleotides in the gene encoding a protein, resulting in the deletion of one amino acid in the protein sequence, but the deleted amino acid has similar properties to other amino acids. This mutation is often referred to as "conserved" because it does not alter the structure and function of the prot…
Frameshift variant: Genomic variation refers to the insertion or deletion of one or more nucleotides in the gene encoding a protein, resulting in changes in all amino acids in the protein sequence. This mutation usually leads to premature termination of protein synthesis or the production of completely different protein sequences.
Downstream gene variant: It is a genomic variation that refers to a variation in the DNA region downstream of the end of a gene encoding a protein. This mutation usually does not directly affect the genes encoding proteins, but may affect gene expression. In the process of gene expression regulation, downstream regions may contain promoters, enhancers, or other regulatory elements, which may have…
Intergenic region: It is a genomic variation that refers to a DNA region located between two genes, which does not contain any genes encoding proteins. This mutation is usually considered a harmless mutation as it does not directly affect the genes encoding proteins.
Upstream gene variant: It is a genomic variation that refers to a variation in the DNA sequence located upstream of the gene encoding the protein. This variation may affect the transcription rate and expression level of genes, thereby affecting protein synthesis and function. This mutation is usually considered a harmless mutation as it does not directly affect the genes encoding proteins.
Disruptive inframe deletion: It is a genomic variation that refers to the deletion of one or more nucleotides in the gene encoding a protein, resulting in the deletion of one or more amino acids in the protein sequence, which have different properties from other amino acids. Because it may affect the structure and function of proteins, rather than just deleting one or more amino acids.

## Sheet: E
Supplementary table 3. Specific mutation sites discovered in E using three different methods.
MT-Capture
POS	REF	ALT	type	210806-48	210806-49	210806-50	210806-51	210806-52	210806-53	210806-54	210806-55	210806-56	210806-57	210806-58	210806-60	210806-61	220220-66	220220-69	220220-73	221219-28	221219-29	221219-30	221219-31	221219-32	221226-48	221226-49	221227-39	221227-40	221227-41	221227-42	221227-43	221227-44	221227-45	221227-46	221227-47	221228-34	221228-36	221228-38	230303-52
26270	C	T	missense_variant	0;0	0;0	0;0	0;0	0;0	0;0	0;0	0;0	0;0	0;0	0;0	0;0	0;0	4782;0.999164	3939;0.864433	4504;0.999778	3529;0.999433	3687;1	3418;0.994734	2477;1	4000;0.988	2526;1	4929;0.998986	1542;0.997406	1858;0.97901	2617;0.994268	5372;0.999255	4684;0.999573	2070;0.99372	4593;0.997823	4176;0.997845	5590;0.998927	3504;0.981735	1197;0.931495	2959;0.999662	2381;1
26275	A	G	missense_variant	0;0	0;0	0;0	0;0	0;0	0;0	0;0	0;0	0;0	0;0	0;0	0;0	0;0	0;0	0;0	0;0	0;0	0;0	0;0	0;0	0;0	0;0	0;0	0;0	0;0	0;0	0;0	0;0	0;0	0;0	0;0	0;0	0;0	0;0	0;0	2483;0.987112
T-Capture
POS	REF	ALT	type	210806-48	210806-49	210806-50	210806-51	210806-52	210806-53	210806-54	210806-55	210806-56	210806-57	210806-58	210806-60	210806-61	220220-66	220220-69	220220-73	221219-28	221219-29	221219-30	221219-31	221219-32	221226-48	221226-49	221227-39	221227-40	221227-41	221227-42	221227-43	221227-44	221227-45	221227-46	221227-47	221228-34	221228-36	221228-38	230303-52
26270	C	T	missense_variant	0;0	0;0	0;0	0;0	0;0	0;0	0;0	0;0	0;0	0;0	0;0	0;0	0;0	801;1	2732;0.872255	2808;0.999644	6088;0.999671	5661;1	3647;0.995613	2053;0.999513	5676;0.991191	4224;1	4703;0.999362	1289;0.995345	102;1	1931;0.999482	3383;0.998226	3562;0.998596	1788;0.996644	4322;0.997918	2230;0.999103	6428;0.998444	1841;0.993482	259;0.992278	274;0.989051	687;1
26275	A	G	missense_variant	0;0	0;0	0;0	0;0	0;0	0;0	0;0	0;0	0;0	0;0	0;0	0;0	0;0	0;0	0;0	0;0	0;0	0;0	0;0	0;0	0;0	0;0	0;0	0;0	0;0	0;0	0;0	0;0	0;0	0;0	0;0	0;0	0;0	0;0	0;0	706;0.994334
Multiplex PCR
POS	REF	ALT	type	210806-48	210806-49	210806-50	210806-51	210806-52	210806-53	210806-54	210806-55	210806-56	210806-57	210806-58	210806-60	210806-61	220220-66	220220-69	220220-73	221219-28	221219-29	221219-30	221219-31	221219-32	221226-48	221226-49	221227-39	221227-40	221227-41	221227-42	221227-43	221227-44	221227-45	221227-46	221227-47	221228-34	221228-36	221228-38	230303-52
26270	C	T	missense_variant	0;0	0;0	0;0	0;0	0;0	0;0	0;0	0;0	0;0	0;0	0;0	0;0	0;0	4371;0.999771	1354;1	4493;1	2887;0.999654	3034;1	2655;0.999623	3396;1	2564;1	2618;0.999618	2586;0.999613	2535;0.999606	1211;1	2457;1	3778;0.999735	2695;1	2487;1	2772;0.998918	3065;0.999674	2562;0.99961	2965;1	2728;1	2839;1	3381;0.999113
26275	A	G	missense_variant	0;0	0;0	0;0	0;0	0;0	0;0	0;0	0;0	0;0	0;0	0;0	0;0	0;0	0;0	0;0	0;0	0;0	0;0	0;0	0;0	0;0	0;0	0;0	0;0	0;0	0;0	0;0	0;0	0;0	0;0	0;0	0;0	0;0	0;0	0;0	3521;0.999716
Missense mutation: It is a common single nucleotide variation (SNV) that describes a change in a single nucleotide in the genome, resulting in a change in an amino acid in the corresponding protein sequence.
Synonymous mutation: It is a single nucleotide variation (SNV) that refers to a change in a single nucleotide in the genome, but due to codon redundancy, this change does not result in a change in the amino acid sequence of the gene encoding the protein. Therefore, this mutation will not directly affect the structure and function of the protein.
Stop gained: It is a single nucleotide variation (SNV), which refers to the change of a single nucleotide in the genome, leading to the change of a codon in the gene encoding protein from the sequence encoding amino acid to the Stop codon, thus leading to the early termination of protein synthesis.
Conservative inframe deletion: It is a genomic variation that refers to the deletion of one or more nucleotides in the gene encoding a protein, resulting in the deletion of one amino acid in the protein sequence, but the deleted amino acid has similar properties to other amino acids. This mutation is often referred to as "conserved" because it does not alter the structure and function of the prot…
Frameshift variant: Genomic variation refers to the insertion or deletion of one or more nucleotides in the gene encoding a protein, resulting in changes in all amino acids in the protein sequence. This mutation usually leads to premature termination of protein synthesis or the production of completely different protein sequences.
Downstream gene variant: It is a genomic variation that refers to a variation in the DNA region downstream of the end of a gene encoding a protein. This mutation usually does not directly affect the genes encoding proteins, but may affect gene expression. In the process of gene expression regulation, downstream regions may contain promoters, enhancers, or other regulatory elements, which may have…
Intergenic region: It is a genomic variation that refers to a DNA region located between two genes, which does not contain any genes encoding proteins. This mutation is usually considered a harmless mutation as it does not directly affect the genes encoding proteins.
Upstream gene variant: It is a genomic variation that refers to a variation in the DNA sequence located upstream of the gene encoding the protein. This variation may affect the transcription rate and expression level of genes, thereby affecting protein synthesis and function. This mutation is usually considered a harmless mutation as it does not directly affect the genes encoding proteins.
Disruptive inframe deletion: It is a genomic variation that refers to the deletion of one or more nucleotides in the gene encoding a protein, resulting in the deletion of one or more amino acids in the protein sequence, which have different properties from other amino acids. Because it may affect the structure and function of proteins, rather than just deleting one or more amino acids.

## Sheet: M
Supplementary table 3. Specific mutation sites discovered in M using three different methods.
MT-Capture
POS	REF	ALT	type	210806-48	210806-49	210806-50	210806-51	210806-52	210806-53	210806-54	210806-55	210806-56	210806-57	210806-58	210806-60	210806-61	220220-66	220220-69	220220-73	221219-28	221219-29	221219-30	221219-31	221219-32	221226-48	221226-49	221227-39	221227-40	221227-41	221227-42	221227-43	221227-44	221227-45	221227-46	221227-47	221228-34	221228-36	221228-38	230303-52
26529	G	A	missense_variant	0;0	0;0	0;0	0;0	0;0	0;0	0;0	0;0	0;0	0;0	0;0	0;0	0;0	0;0	0;0	0;0	1937;1	1775;0.998873	1946;0.988181	1076;1	1819;0.995602	1045;0.960766	2941;0.99252	527;0.982922	543;0.71639	1223;0.995094	3549;1	2825;0.998938	876;0.994292	2530;0.998814	2243;0.992867	3484;0.997704	1614;0.986369	311;0.983923	1369;0.965668	0;0
26530	A	G	missense_variant	0;0	0;0	0;0	0;0	0;0	0;0	0;0	0;0	0;0	0;0	0;0	0;0	0;0	2352;0.997874	1589;0.814349	2240;0.999107	0;0	0;0	0;0	0;0	0;0	0;0	0;0	0;0	549;0.185792	0;0	0;0	0;0	0;0	0;0	0;0	0;0	0;0	0;0	0;0	0;0
26577	C	G	missense_variant	0;0	0;0	0;0	0;0	0;0	0;0	0;0	0;0	0;0	0;0	0;0	0;0	0;0	3734;0.999732	2658;0.886005	3322;0.999699	2704;1	2603;0.999616	2239;1	1286;1	2720;0.994853	1478;1	3950;0.994684	850;0.988235	1030;0.948544	1843;0.99783	4259;0.997887	3358;0.998213	1295;0.990734	3335;1	2904;0.995868	4576;0.998252	2304;0.990451	607;0.953871	1815;0.977961	2282;1
26620	G	T	missense_variant	0;0	0;0	0;0	0;0	0;0	0;0	0;0	0;0	0;0	0;0	0;0	0;0	0;0	0;0	0;0	0;0	0;0	0;0	0;0	0;0	0;0	0;0	0;0	0;0	0;0	0;0	0;0	0;0	0;0	0;0	0;0	0;0	0;0	0;0	0;0	0;0
26709	G	A	missense_variant	1471;0.10809	0;0	0;0	0;0	1419;0.128964	0;0	0;0	1417;0.0804517	0;0	0;0	0;0	0;0	0;0	5108;0.999413	4101;0.859303	4442;0.9991	3655;0.998632	3751;0.999467	2714;0.989315	1858;0.96986	4342;0.994933	2872;0.990947	5081;0.998229	1823;0.996709	1892;1	2858;0.996501	5815;0.999312	5036;0.997021	2196;1	4407;0.999546	4291;0.999068	6078;0.998355	3054;0.981991	848;0.908019	2587;0.988017	3058;0.999673
26767	T	C	missense_variant	2616;0.941896	3512;0.90262	3972;0.999748	949;0.988409	1478;0.834912	326;0.858896	3579;0.998044	1470;0.617007	1813;0.981247	3574;0.915781	2401;0.997085	3506;0.96777	4195;0.999046	0;0	3557;0.127073	0;0	0;0	0;0	0;0	0;0	0;0	0;0	0;0	0;0	0;0	0;0	0;0	0;0	0;0	0;0	0;0	0;0	0;0	0;0	0;0	0;0
26858	C	T	synonymous_variant	0;0	0;0	0;0	0;0	0;0	0;0	0;0	0;0	0;0	0;0	0;0	0;0	0;0	0;0	0;0	0;0	0;0	0;0	0;0	0;0	0;0	0;0	0;0	0;0	0;0	0;0	0;0	0;0	0;0	0;0	0;0	0;0	0;0	0;0	0;0	3972;0.999496
27012	C	T	synonymous_variant	0;0	0;0	0;0	0;0	0;0	0;0	0;0	0;0	0;0	0;0	0;0	0;0	0;0	0;0	0;0	0;0	3610;0.999169	0;0	0;0	0;0	0;0	0;0	0;0	0;0	0;0	0;0	5315;0.993415	4917;0.998983	0;0	0;0	0;0	0;0	0;0	1126;0.48579	0;0	0;0
27038	A	G	synonymous_variant	0;0	0;0	0;0	0;0	963;0.121495	0;0	0;0	0;0	0;0	0;0	0;0	0;0	0;0	0;0	0;0	0;0	0;0	2835;0.997531	2439;0.97704	1667;0.958608	2944;0.993207	2027;0.930932	3798;0.922854	1435;0.986063	877;0.936146	2293;0.992586	0;0	0;0	1828;0.987418	3615;0.994744	3625;0.992276	4623;0.995025	2693;0.968437	636;0.410377	2247;0.933244	0;0
T-Capture
POS	REF	ALT	type	210806-48	210806-49	210806-50	210806-51	210806-52	210806-53	210806-54	210806-55	210806-56	210806-57	210806-58	210806-60	210806-61	220220-66	220220-69	220220-73	221219-28	221219-29	221219-30	221219-31	221219-32	221226-48	221226-49	221227-39	221227-40	221227-41	221227-42	221227-43	221227-44	221227-45	221227-46	221227-47	221228-34	221228-36	221228-38	230303-52
26529	G	A	missense_variant	0;0	0;0	0;0	0;0	0;0	0;0	0;0	0;0	0;0	0;0	0;0	0;0	0;0	0;0	0;0	0;0	3592;1	3365;0.99584	1907;0.981647	753;1	3345;0.997309	2250;0.956889	2506;0.994413	339;0.982301	9;1	675;0.992593	1140;0.999123	1334;0.996252	616;0.99513	2156;1	788;0.994924	4667;0.998714	620;0.977419	147;1	96;1	0;0
26530	A	G	missense_variant	0;0	0;0	0;0	0;0	0;0	0;0	0;0	0;0	0;0	0;0	0;0	0;0	0;0	205;1	802;0.869077	1067;1	0;0	0;0	0;0	0;0	0;0	0;0	0;0	0;0	0;0	0;0	0;0	0;0	0;0	0;0	0;0	0;0	0;0	0;0	0;0	0;0
26577	C	G	missense_variant	0;0	0;0	0;0	0;0	0;0	0;0	0;0	0;0	0;0	0;0	0;0	0;0	0;0	417;1	1485;0.900337	1792;1	4814;0.999169	4531;1	2493;1	1037;0.999036	4621;0.99459	3085;1	3378;0.996152	524;0.990458	25;1	1107;1	2000;0.993	2032;0.997539	1001;0.994006	2882;1	1151;0.996525	5757;0.999305	962;0.985447	241;0.975104	135;0.933333	683;1
26620	G	T	missense_variant	0;0	0;0	0;0	0;0	0;0	0;0	0;0	0;0	0;0	0;0	0;0	0;0	0;0	0;0	0;0	0;0	0;0	0;0	0;0	0;0	0;0	0;0	0;0	0;0	0;0	0;0	0;0	0;0	0;0	0;0	0;0	0;0	0;0	0;0	0;0	0;0
26709	G	A	missense_variant	2117;0.0944733	0;0	0;0	0;0	0;0	0;0	0;0	0;0	0;0	0;0	0;0	0;0	0;0	686;0.997085	2577;0.857198	2696;1	5811;0.997935	5758;1	3299;0.987875	1504;0.982713	5798;0.993274	4324;0.990749	4453;0.998877	1119;0.994638	71;1	1813;1	3367;0.998812	3767;0.99708	1670;0.998802	4177;0.998324	2061;1	6572;0.998631	1695;0.99292	242;0.975207	246;1	1037;1
26767	T	C	missense_variant	2984;0.924933	2915;0.90669	4700;0.999149	213;0.943662	432;0.863426	732;0.879781	3899;0.998718	1067;0.594189	270;0.988889	2584;0.919505	635;0.998425	3036;0.965415	4005;0.999501	0;0	0;0	0;0	0;0	0;0	0;0	0;0	0;0	0;0	0;0	0;0	0;0	0;0	0;0	0;0	0;0	0;0	0;0	0;0	0;0	0;0	0;0	0;0
26858	C	T	synonymous_variant	0;0	0;0	0;0	0;0	0;0	0;0	0;0	0;0	0;0	0;0	0;0	0;0	0;0	0;0	0;0	0;0	0;0	0;0	0;0	0;0	0;0	0;0	0;0	0;0	0;0	0;0	0;0	0;0	0;0	0;0	0;0	0;0	0;0	0;0	0;0	1132;0.999117
27012	C	T	synonymous_variant	0;0	0;0	0;0	0;0	0;0	0;0	0;0	0;0	0;0	0;0	0;0	0;0	0;0	0;0	0;0	0;0	5498;0.999091	0;0	0;0	0;0	0;0	0;0	0;0	0;0	0;0	0;0	3645;0.9893	3907;0.998976	0;0	0;0	0;0	0;0	0;0	331;0.649547	0;0	0;0
27038	A	G	synonymous_variant	0;0	0;0	0;0	0;0	254;0.145669	0;0	0;0	0;0	0;0	0;0	0;0	0;0	0;0	0;0	0;0	0;0	0;0	4414;0.998867	2595;0.984971	1364;0.98607	4340;0.992627	3407;0.948342	3319;0.930401	838;0.997613	45;1	1570;0.987261	0;0	0;0	1531;0.986283	3392;0.995873	1823;0.99232	5044;0.999207	1449;0.977916	206;0.257282	140;0.907143	0;0
Multiplex PCR
POS	REF	ALT	type	210806-48	210806-49	210806-50	210806-51	210806-52	210806-53	210806-54	210806-55	210806-56	210806-57	210806-58	210806-60	210806-61	220220-66	220220-69	220220-73	221219-28	221219-29	221219-30	221219-31	221219-32	221226-48	221226-49	221227-39	221227-40	221227-41	221227-42	221227-43	221227-44	221227-45	221227-46	221227-47	221228-34	221228-36	221228-38	230303-52
26529	G	A	missense_variant	0;0	0;0	0;0	0;0	0;0	0;0	0;0	0;0	0;0	0;0	0;0	0;0	0;0	0;0	0;0	0;0	332;1	144;1	129;1	22;1	241;1	643;1	600;0.998333	353;1	16;1	196;1	493;1	228;1	158;1	229;1	193;1	430;1	212;1	86;1	111;1	0;0
26530	A	G	missense_variant	0;0	0;0	0;0	0;0	0;0	0;0	0;0	0;0	0;0	0;0	0;0	0;0	0;0	4374;1	1771;1	4639;1	0;0	0;0	0;0	0;0	0;0	0;0	0;0	0;0	0;0	0;0	0;0	0;0	0;0	0;0	0;0	0;0	0;0	0;0	0;0	0;0
26577	C	G	missense_variant	0;0	0;0	0;0	0;0	0;0	0;0	0;0	0;0	0;0	0;0	0;0	0;0	0;0	4607;0.999132	1723;1	4796;1	401;0.995012	156;1	131;1	13;0.769231	272;0.992647	461;1	468;0.997863	382;0.997382	22;1	181;0.994475	736;0.997283	288;1	189;1	243;1	210;1	426;0.983568	238;0.995798	97;1	106;1	3620;1
26620	G	T	missense_variant	0;0	0;0	0;0	0;0	0;0	0;0	0;0	0;0	0;0	0;0	0;0	0;0	0;0	0;0	0;0	0;0	0;0	0;0	0;0	537;0.534451	0;0	0;0	0;0	0;0	0;0	0;0	0;0	0;0	0;0	0;0	0;0	0;0	0;0	0;0	0;0	0;0
26709	G	A	missense_variant	0;0	0;0	0;0	0;0	0;0	0;0	0;0	0;0	0;0	0;0	0;0	0;0	0;0	4605;0.998914	1846;1	4684;1	3793;0.999209	3800;0.999737	3407;1	3617;1	3210;1	3392;0.99941	3412;0.999414	3372;0.999703	1967;1	3325;1	4290;0.999767	3734;0.999197	3387;0.999705	3586;1	3695;0.999729	3602;1	3623;0.999724	3473;0.999712	3664;1	4040;0.99901
26767	T	C	missense_variant	11;1	59;1	2658;1	263;1	246;1	37;1	2059;1	5;1	0;0	137;1	415;0.99759	175;1	1056;1	0;0	0;0	0;0	0;0	0;0	0;0	0;0	0;0	0;0	0;0	0;0	0;0	0;0	0;0	0;0	0;0	0;0	0;0	0;0	0;0	0;0	0;0	0;0
26858	C	T	synonymous_variant	0;0	0;0	0;0	0;0	0;0	0;0	0;0	0;0	0;0	0;0	0;0	0;0	0;0	0;0	0;0	0;0	0;0	0;0	0;0	0;0	0;0	0;0	0;0	0;0	0;0	0;0	0;0	0;0	0;0	0;0	0;0	0;0	0;0	0;0	0;0	1518;0.998682
27012	C	T	synonymous_variant	0;0	0;0	0;0	0;0	0;0	0;0	0;0	0;0	0;0	0;0	0;0	0;0	0;0	0;0	0;0	0;0	4;1	0;0	0;0	0;0	0;0	0;0	0;0	0;0	0;0	0;0	0;0	6;1	0;0	0;0	0;0	0;0	0;0	0;0	0;0	0;0
27038	A	G	synonymous_variant	0;0	0;0	0;0	0;0	0;0	0;0	0;0	0;0	0;0	0;0	0;0	0;0	0;0	0;0	0;0	0;0	0;0	0;0	11;1	0;0	4;1	40;1	58;1	10;1	0;0	4;1	0;0	0;0	0;0	10;1	5;1	11;1	5;1	0;0	2;1	0;0
Missense mutation: It is a common single nucleotide variation (SNV) that describes a change in a single nucleotide in the genome, resulting in a change in an amino acid in the corresponding protein sequence.
Synonymous mutation: It is a single nucleotide variation (SNV) that refers to a change in a single nucleotide in the genome, but due to codon redundancy, this change does not result in a change in the amino acid sequence of the gene encoding the protein. Therefore, this mutation will not directly affect the structure and function of the protein.
Stop gained: It is a single nucleotide variation (SNV), which refers to the change of a single nucleotide in the genome, leading to the change of a codon in the gene encoding protein from the sequence encoding amino acid to the Stop codon, thus leading to the early termination of protein synthesis.
Conservative inframe deletion: It is a genomic variation that refers to the deletion of one or more nucleotides in the gene encoding a protein, resulting in the deletion of one amino acid in the protein sequence, but the deleted amino acid has similar properties to other amino acids. This mutation is often referred to as "conserved" because it does not alter the structure and function of the prot…
Frameshift variant: Genomic variation refers to the insertion or deletion of one or more nucleotides in the gene encoding a protein, resulting in changes in all amino acids in the protein sequence. This mutation usually leads to premature termination of protein synthesis or the production of completely different protein sequences.
Downstream gene variant: It is a genomic variation that refers to a variation in the DNA region downstream of the end of a gene encoding a protein. This mutation usually does not directly affect the genes encoding proteins, but may affect gene expression. In the process of gene expression regulation, downstream regions may contain promoters, enhancers, or other regulatory elements, which may have…
Intergenic region: It is a genomic variation that refers to a DNA region located between two genes, which does not contain any genes encoding proteins. This mutation is usually considered a harmless mutation as it does not directly affect the genes encoding proteins.
Upstream gene variant: It is a genomic variation that refers to a variation in the DNA sequence located upstream of the gene encoding the protein. This variation may affect the transcription rate and expression level of genes, thereby affecting protein synthesis and function. This mutation is usually considered a harmless mutation as it does not directly affect the genes encoding proteins.
Disruptive inframe deletion: It is a genomic variation that refers to the deletion of one or more nucleotides in the gene encoding a protein, resulting in the deletion of one or more amino acids in the protein sequence, which have different properties from other amino acids. Because it may affect the structure and function of proteins, rather than just deleting one or more amino acids.

## Sheet: ORF6
Supplementary table 3. Specific mutation sites discovered in ORF6 using three different methods.
MT-Capture
POS	REF	ALT	type	210806-48	210806-49	210806-50	210806-51	210806-52	210806-53	210806-54	210806-55	210806-56	210806-57	210806-58	210806-60	210806-61	220220-66	220220-69	220220-73	221219-28	221219-29	221219-30	221219-31	221219-32	221226-48	221226-49	221227-39	221227-40	221227-41	221227-42	221227-43	221227-44	221227-45	221227-46	221227-47	221228-34	221228-36	221228-38	230303-52
27259	A	C	synonymous_variant	0;0	0;0	0;0	0;0	0;0	0;0	0;0	0;0	0;0	0;0	0;0	0;0	0;0	4930;0.99716	3872;0.847107	4422;0.998643	0;0	0;0	0;0	0;0	0;0	0;0	0;0	0;0	0;0	0;0	0;0	0;0	0;0	0;0	0;0	0;0	0;0	0;0	0;0	3038;0.999342
27382	G	C	missense_variant	0;0	0;0	0;0	0;0	0;0	0;0	0;0	0;0	0;0	0;0	0;0	0;0	0;0	0;0	0;0	0;0	0;0	0;0	0;0	0;0	0;0	0;0	0;0	0;0	0;0	0;0	0;0	0;0	0;0	0;0	0;0	0;0	0;0	0;0	0;0	2630;0.98289
27383	A	T	missense_variant	0;0	0;0	0;0	0;0	0;0	0;0	0;0	0;0	0;0	0;0	0;0	0;0	0;0	0;0	0;0	0;0	0;0	0;0	0;0	0;0	0;0	0;0	0;0	0;0	0;0	0;0	0;0	0;0	0;0	0;0	0;0	0;0	0;0	0;0	0;0	2637;0.982935
27384	T	C	synonymous_variant	0;0	0;0	0;0	0;0	0;0	0;0	0;0	0;0	0;0	0;0	0;0	0;0	0;0	0;0	0;0	0;0	0;0	0;0	0;0	0;0	0;0	0;0	0;0	0;0	0;0	0;0	0;0	0;0	0;0	0;0	0;0	0;0	0;0	0;0	0;0	2590;0.982625
T-Capture
POS	REF	ALT	type	210806-48	210806-49	210806-50	210806-51	210806-52	210806-53	210806-54	210806-55	210806-56	210806-57	210806-58	210806-60	210806-61	220220-66	220220-69	220220-73	221219-28	221219-29	221219-30	221219-31	221219-32	221226-48	221226-49	221227-39	221227-40	221227-41	221227-42	221227-43	221227-44	221227-45	221227-46	221227-47	221228-34	221228-36	221228-38	230303-52
27259	A	C	synonymous_variant	0;0	0;0	0;0	0;0	0;0	0;0	0;0	0;0	0;0	0;0	0;0	0;0	0;0	814;0.997543	1854;0.886731	2842;0.999296	0;0	0;0	0;0	0;0	0;0	0;0	0;0	0;0	0;0	0;0	0;0	0;0	0;0	0;0	0;0	0;0	0;0	0;0	0;0	887;1
27382	G	C	missense_variant	0;0	0;0	0;0	0;0	0;0	0;0	0;0	0;0	0;0	1724;0.0887471	0;0	0;0	0;0	0;0	0;0	0;0	0;0	0;0	0;0	0;0	0;0	0;0	0;0	0;0	0;0	0;0	0;0	0;0	0;0	0;0	0;0	0;0	0;0	0;0	0;0	721;0.994452
27383	A	T	missense_variant	0;0	0;0	0;0	0;0	0;0	0;0	0;0	0;0	0;0	1730;0.0919075	0;0	0;0	0;0	0;0	0;0	0;0	0;0	0;0	0;0	0;0	0;0	0;0	0;0	0;0	0;0	0;0	0;0	0;0	0;0	0;0	0;0	0;0	0;0	0;0	0;0	725;0.994483
27384	T	C	synonymous_variant	0;0	0;0	0;0	0;0	0;0	0;0	0;0	0;0	0;0	1730;0.0919075	0;0	0;0	0;0	0;0	0;0	0;0	0;0	0;0	0;0	0;0	0;0	0;0	0;0	0;0	0;0	0;0	0;0	0;0	0;0	0;0	0;0	0;0	0;0	0;0	0;0	721;0.994452
Multiplex PCR
POS	REF	ALT	type	210806-48	210806-49	210806-50	210806-51	210806-52	210806-53	210806-54	210806-55	210806-56	210806-57	210806-58	210806-60	210806-61	220220-66	220220-69	220220-73	221219-28	221219-29	221219-30	221219-31	221219-32	221226-48	221226-49	221227-39	221227-40	221227-41	221227-42	221227-43	221227-44	221227-45	221227-46	221227-47	221228-34	221228-36	221228-38	230303-52
27259	A	C	synonymous_variant	0;0	0;0	0;0	0;0	0;0	0;0	0;0	0;0	0;0	0;0	0;0	0;0	0;0	4124;0.999515	651;1	4372;0.999543	0;0	0;0	0;0	0;0	0;0	0;0	0;0	0;0	0;0	0;0	0;0	0;0	0;0	0;0	0;0	0;0	0;0	0;0	0;0	1798;1
27382	G	C	missense_variant	0;0	0;0	0;0	0;0	0;0	0;0	0;0	0;0	0;0	0;0	0;0	0;0	0;0	0;0	0;0	0;0	0;0	0;0	0;0	0;0	0;0	0;0	0;0	0;0	0;0	0;0	0;0	0;0	0;0	0;0	0;0	0;0	0;0	0;0	0;0	1675;1
27383	A	T	missense_variant	0;0	0;0	0;0	0;0	0;0	0;0	0;0	0;0	0;0	0;0	0;0	0;0	0;0	0;0	0;0	0;0	0;0	0;0	0;0	0;0	0;0	0;0	0;0	0;0	0;0	0;0	0;0	0;0	0;0	0;0	0;0	0;0	0;0	0;0	0;0	1669;1
27384	T	C	synonymous_variant	0;0	0;0	0;0	0;0	0;0	0;0	0;0	0;0	0;0	0;0	0;0	0;0	0;0	0;0	0;0	0;0	0;0	0;0	0;0	0;0	0;0	0;0	0;0	0;0	0;0	0;0	0;0	0;0	0;0	0;0	0;0	0;0	0;0	0;0	0;0	1670;1
Missense mutation: It is a common single nucleotide variation (SNV) that describes a change in a single nucleotide in the genome, resulting in a change in an amino acid in the corresponding protein sequence.
Synonymous mutation: It is a single nucleotide variation (SNV) that refers to a change in a single nucleotide in the genome, but due to codon redundancy, this change does not result in a change in the amino acid sequence of the gene encoding the protein. Therefore, this mutation will not directly affect the structure and function of the protein.
Stop gained: It is a single nucleotide variation (SNV), which refers to the change of a single nucleotide in the genome, leading to the change of a codon in the gene encoding protein from the sequence encoding amino acid to the Stop codon, thus leading to the early termination of protein synthesis.
Conservative inframe deletion: It is a genomic variation that refers to the deletion of one or more nucleotides in the gene encoding a protein, resulting in the deletion of one amino acid in the protein sequence, but the deleted amino acid has similar properties to other amino acids. This mutation is often referred to as "conserved" because it does not alter the structure and function of the prot…
Frameshift variant: Genomic variation refers to the insertion or deletion of one or more nucleotides in the gene encoding a protein, resulting in changes in all amino acids in the protein sequence. This mutation usually leads to premature termination of protein synthesis or the production of completely different protein sequences.
Downstream gene variant: It is a genomic variation that refers to a variation in the DNA region downstream of the end of a gene encoding a protein. This mutation usually does not directly affect the genes encoding proteins, but may affect gene expression. In the process of gene expression regulation, downstream regions may contain promoters, enhancers, or other regulatory elements, which may have…
Intergenic region: It is a genomic variation that refers to a DNA region located between two genes, which does not contain any genes encoding proteins. This mutation is usually considered a harmless mutation as it does not directly affect the genes encoding proteins.
Upstream gene variant: It is a genomic variation that refers to a variation in the DNA sequence located upstream of the gene encoding the protein. This variation may affect the transcription rate and expression level of genes, thereby affecting protein synthesis and function. This mutation is usually considered a harmless mutation as it does not directly affect the genes encoding proteins.
Disruptive inframe deletion: It is a genomic variation that refers to the deletion of one or more nucleotides in the gene encoding a protein, resulting in the deletion of one or more amino acids in the protein sequence, which have different properties from other amino acids. Because it may affect the structure and function of proteins, rather than just deleting one or more amino acids.

## Sheet: ORF7a
Supplementary table 3. Specific mutation sites discovered in ORF7a using three different methods.
MT-Capture
POS	REF	ALT	type	210806-48	210806-49	210806-50	210806-51	210806-52	210806-53	210806-54	210806-55	210806-56	210806-57	210806-58	210806-60	210806-61	220220-66	220220-69	220220-73	221219-28	221219-29	221219-30	221219-31	221219-32	221226-48	221226-49	221227-39	221227-40	221227-41	221227-42	221227-43	221227-44	221227-45	221227-46	221227-47	221228-34	221228-36	221228-38	230303-52
27507	A	C	synonymous_variant	0;0	0;0	0;0	0;0	0;0	0;0	0;0	0;0	0;0	0;0	0;0	0;0	0;0	0;0	0;0	0;0	0;0	0;0	0;0	0;0	0;0	0;0	0;0	0;0	0;0	0;0	0;0	0;0	0;0	0;0	0;0	0;0	0;0	0;0	0;0	3983;0.999749
27513	C	T	synonymous_variant	0;0	0;0	0;0	0;0	0;0	0;0	0;0	0;0	0;0	0;0	0;0	0;0	0;0	0;0	0;0	0;0	4574;0.998907	0;0	0;0	0;0	0;0	0;0	0;0	0;0	0;0	0;0	6446;0.991623	5581;0.991937	0;0	0;0	0;0	0;0	0;0	1687;0.667457	0;0	0;0
27527	C	T	missense_variant	2746;0.946832	4428;0.897245	4634;0.999784	1071;0.996265	1740;0.833908	413;0.857143	4339;0.998617	2399;0.534389	691;0.878437	4238;0.926852	2744;0.994169	4065;0.954736	4451;0.997529	0;0	4198;0.102906	0;0	0;0	0;0	0;0	0;0	0;0	0;0	0;0	0;0	0;0	0;0	0;0	0;0	0;0	0;0	0;0	0;0	0;0	0;0	0;0	0;0
27532	C	T	missense_variant	0;0	0;0	0;0	0;0	1734;0.129181	0;0	0;0	0;0	0;0	0;0	0;0	0;0	0;0	0;0	0;0	0;0	0;0	3842;0.997918	3666;0.987998	2814;0.991116	4220;0.988863	3345;0.925561	5110;0.924853	2359;0.9805	1946;0.929085	3575;0.991329	0;0	0;0	3061;0.972231	5096;0.995683	4443;0.99865	5863;0.994371	3798;0.916008	1670;0.273054	3613;0.922779	0;0
27638	T	C	missense_variant	2533;0.947888	4084;0.935113	3984;0.999749	909;1	1003;0.861416	244;0.934426	3626;0.998897	2234;0.679946	429;0.95338	3556;0.927728	1741;0.990235	3628;0.977398	4335;0.997924	0;0	3610;0.114127	0;0	0;0	0;0	0;0	0;0	0;0	0;0	0;0	0;0	0;0	0;0	0;0	0;0	0;0	0;0	0;0	0;0	0;0	0;0	0;0	0;0
27752	C	T	missense_variant	1616;0.91646	4382;0.930853	4382;1	1187;0.992418	1317;0.896735	324;0.92284	3667;0.999727	1367;0.5406	698;0.939828	3298;0.838993	2088;0.997605	3679;0.932319	3996;0.998498	0;0	0;0	0;0	0;0	0;0	0;0	0;0	0;0	0;0	0;0	0;0	0;0	0;0	0;0	0;0	0;0	0;0	0;0	0;0	0;0	0;0	0;0	0;0
T-Capture
POS	REF	ALT	type	210806-48	210806-49	210806-50	210806-51	210806-52	210806-53	210806-54	210806-55	210806-56	210806-57	210806-58	210806-60	210806-61	220220-66	220220-69	220220-73	221219-28	221219-29	221219-30	221219-31	221219-32	221226-48	221226-49	221227-39	221227-40	221227-41	221227-42	221227-43	221227-44	221227-45	221227-46	221227-47	221228-34	221228-36	221228-38	230303-52
27507	A	C	synonymous_variant	0;0	0;0	0;0	0;0	0;0	0;0	0;0	0;0	0;0	0;0	0;0	0;0	0;0	0;0	0;0	0;0	0;0	0;0	0;0	0;0	0;0	0;0	0;0	0;0	0;0	0;0	0;0	0;0	0;0	0;0	0;0	0;0	0;0	0;0	0;0	1238;1
27513	C	T	synonymous_variant	0;0	0;0	0;0	0;0	0;0	0;0	0;0	0;0	0;0	0;0	0;0	0;0	0;0	0;0	0;0	0;0	5822;0.999485	0;0	0;0	0;0	0;0	0;0	0;0	0;0	0;0	0;0	4224;0.992661	4077;0.997302	0;0	0;0	0;0	0;0	0;0	449;0.683742	0;0	0;0
27527	C	T	missense_variant	3082;0.931862	3308;0.902056	4888;0.999591	191;1	362;0.892265	760;0.893421	4321;0.998149	1729;0.603239	45;0.977778	2697;0.913978	681;0.998532	3105;0.9343	3665;0.999181	0;0	0;0	0;0	0;0	0;0	0;0	0;0	0;0	0;0	0;0	0;0	0;0	0;0	0;0	0;0	0;0	0;0	0;0	0;0	0;0	0;0	0;0	0;0
27532	C	T	missense_variant	0;0	0;0	0;0	0;0	0;0	0;0	0;0	0;0	0;0	0;0	0;0	0;0	0;0	0;0	0;0	0;0	0;0	5243;0.996376	4089;0.99193	2334;0.979863	5442;0.986035	4480;0.947545	4522;0.921053	1548;0.986434	141;0.93617	2380;0.997059	0;0	0;0	2172;0.979742	4545;0.99824	2491;0.995986	6041;0.997351	2125;0.931765	486;0.257202	277;0.953069	0;0
27638	T	C	missense_variant	3046;0.932042	3090;0.931392	4317;0.99861	201;1	328;0.908537	622;0.918006	3855;0.998962	1507;0.714665	33;0.848485	2369;0.929506	553;0.996383	2706;0.973762	3831;0.998434	0;0	0;0	0;0	0;0	0;0	0;0	0;0	0;0	0;0	0;0	0;0	0;0	0;0	0;0	0;0	0;0	0;0	0;0	0;0	0;0	0;0	0;0	0;0
27752	C	T	missense_variant	1507;0.900464	2583;0.921796	4155;0.999759	119;1	186;0.897849	411;0.875912	3248;1	814;0.746929	34;0.941176	1299;0.907621	331;1	2046;0.949658	2630;1	0;0	0;0	0;0	0;0	0;0	0;0	0;0	0;0	0;0	0;0	0;0	0;0	0;0	0;0	0;0	0;0	0;0	0;0	0;0	0;0	0;0	0;0	0;0
Multiplex PCR
POS	REF	ALT	type	210806-48	210806-49	210806-50	210806-51	210806-52	210806-53	210806-54	210806-55	210806-56	210806-57	210806-58	210806-60	210806-61	220220-66	220220-69	220220-73	221219-28	221219-29	221219-30	221219-31	221219-32	221226-48	221226-49	221227-39	221227-40	221227-41	221227-42	221227-43	221227-44	221227-45	221227-46	221227-47	221228-34	221228-36	221228-38	230303-52
27507	A	C	synonymous_variant	0;0	0;0	0;0	0;0	0;0	0;0	0;0	0;0	0;0	0;0	0;0	0;0	0;0	0;0	0;0	0;0	0;0	0;0	0;0	0;0	0;0	0;0	0;0	0;0	0;0	0;0	0;0	0;0	0;0	0;0	0;0	0;0	0;0	0;0	0;0	2995;1
27513	C	T	synonymous_variant	0;0	0;0	0;0	0;0	0;0	0;0	0;0	0;0	0;0	0;0	0;0	0;0	0;0	0;0	0;0	0;0	1186;1	0;0	0;0	0;0	0;0	0;0	0;0	0;0	0;0	0;0	1340;0.997761	838;1	0;0	0;0	0;0	0;0	0;0	1110;0.778378	0;0	0;0
27527	C	T	missense_variant	388;0.997423	428;1	1295;0.996911	626;0.995208	812;0.998768	1012;1	1297;1	207;1	19;1	1840;0.999457	1021;0.999021	1508;1	1746;0.998855	0;0	0;0	0;0	0;0	0;0	0;0	0;0	0;0	0;0	0;0	0;0	0;0	0;0	0;0	0;0	0;0	0;0	0;0	0;0	0;0	0;0	0;0	0;0
27532	C	T	missense_variant	0;0	0;0	0;0	0;0	0;0	0;0	0;0	0;0	0;0	0;0	0;0	0;0	0;0	0;0	0;0	0;0	0;0	446;1	643;1	480;1	397;1	791;0.998736	863;1	835;0.998802	47;1	1043;1	0;0	0;0	674;0.998516	729;1	627;1	1350;1	761;1	498;0.2249	522;1	0;0
27638	T	C	missense_variant	584;1	861;0.998839	2418;1	1175;1	1646;0.998177	2009;1	2653;0.999246	307;1	18;1	3269;0.999082	2283;0.999562	2960;0.995608	3440;1	0;0	0;0	0;0	0;0	0;0	0;0	0;0	0;0	0;0	0;0	0;0	0;0	0;0	0;0	0;0	0;0	0;0	0;0	0;0	0;0	0;0	0;0	0;0
27752	C	T	missense_variant	345;1	645;1	1603;1	737;1	986;1	1145;0.999127	1512;1	224;1	16;1	1993;0.999498	1298;1	1692;1	1981;0.999495	0;0	0;0	0;0	0;0	0;0	0;0	0;0	0;0	0;0	0;0	0;0	0;0	0;0	0;0	0;0	0;0	0;0	0;0	0;0	0;0	0;0	0;0	0;0
Missense mutation: It is a common single nucleotide variation (SNV) that describes a change in a single nucleotide in the genome, resulting in a change in an amino acid in the corresponding protein sequence.
Synonymous mutation: It is a single nucleotide variation (SNV) that refers to a change in a single nucleotide in the genome, but due to codon redundancy, this change does not result in a change in the amino acid sequence of the gene encoding the protein. Therefore, this mutation will not directly affect the structure and function of the protein.
Stop gained: It is a single nucleotide variation (SNV), which refers to the change of a single nucleotide in the genome, leading to the change of a codon in the gene encoding protein from the sequence encoding amino acid to the Stop codon, thus leading to the early termination of protein synthesis.
Conservative inframe deletion: It is a genomic variation that refers to the deletion of one or more nucleotides in the gene encoding a protein, resulting in the deletion of one amino acid in the protein sequence, but the deleted amino acid has similar properties to other amino acids. This mutation is often referred to as "conserved" because it does not alter the structure and function of the prot…
Frameshift variant: Genomic variation refers to the insertion or deletion of one or more nucleotides in the gene encoding a protein, resulting in changes in all amino acids in the protein sequence. This mutation usually leads to premature termination of protein synthesis or the production of completely different protein sequences.
Downstream gene variant: It is a genomic variation that refers to a variation in the DNA region downstream of the end of a gene encoding a protein. This mutation usually does not directly affect the genes encoding proteins, but may affect gene expression. In the process of gene expression regulation, downstream regions may contain promoters, enhancers, or other regulatory elements, which may have…
Intergenic region: It is a genomic variation that refers to a DNA region located between two genes, which does not contain any genes encoding proteins. This mutation is usually considered a harmless mutation as it does not directly affect the genes encoding proteins.
Upstream gene variant: It is a genomic variation that refers to a variation in the DNA sequence located upstream of the gene encoding the protein. This variation may affect the transcription rate and expression level of genes, thereby affecting protein synthesis and function. This mutation is usually considered a harmless mutation as it does not directly affect the genes encoding proteins.
Disruptive inframe deletion: It is a genomic variation that refers to the deletion of one or more nucleotides in the gene encoding a protein, resulting in the deletion of one or more amino acids in the protein sequence, which have different properties from other amino acids. Because it may affect the structure and function of proteins, rather than just deleting one or more amino acids.

## Sheet: ORF7b
Supplementary table 3. Specific mutation sites discovered in ORF7b using three different methods.
MT-Capture
POS	REF	ALT	type	210806-48	210806-49	210806-50	210806-51	210806-52	210806-53	210806-54	210806-55	210806-56	210806-57	210806-58	210806-60	210806-61	220220-66	220220-69	220220-73	221219-28	221219-29	221219-30	221219-31	221219-32	221226-48	221226-49	221227-39	221227-40	221227-41	221227-42	221227-43	221227-44	221227-45	221227-46	221227-47	221228-34	221228-36	221228-38	230303-52
27807	C	T	synonymous_variant	0;0	0;0	0;0	0;0	0;0	0;0	0;0	0;0	0;0	3748;0.139274	0;0	0;0	0;0	5182;0.999228	3962;0.877587	4513;0.999778	3691;1	3535;1	2769;1	2127;0.979314	3894;0.997432	2758;0.991298	5221;0.995595	2026;0.999506	1813;1	2895;0.999655	5924;1	5197;0.99923	2225;0.995955	4449;0.999326	4384;0.999772	5930;0.995278	3492;0.976518	1020;0.887255	3237;0.964473	2685;1
27874	C	T	missense_variant	3114;0.914258	5468;0.935077	5861;1	1787;0.994404	2227;0.88819	420;0.833333	5243;0.998856	2314;0.475367	2167;0.947854	4584;0.892016	4251;0.996471	4907;0.918484	6001;0.998334	0;0	4964;0.099718	0;0	0;0	0;0	0;0	0;0	0;0	0;0	0;0	0;0	0;0	0;0	0;0	0;0	0;0	0;0	0;0	0;0	0;0	0;0	0;0	0;0
T-Capture
POS	REF	ALT	type	210806-48	210806-49	210806-50	210806-51	210806-52	210806-53	210806-54	210806-55	210806-56	210806-57	210806-58	210806-60	210806-61	220220-66	220220-69	220220-73	221219-28	221219-29	221219-30	221219-31	221219-32	221226-48	221226-49	221227-39	221227-40	221227-41	221227-42	221227-43	221227-44	221227-45	221227-46	221227-47	221228-34	221228-36	221228-38	230303-52
27807	C	T	synonymous_variant	0;0	0;0	0;0	0;0	0;0	0;0	0;0	0;0	0;0	1320;0.0969697	0;0	0;0	0;0	538;1	1789;0.903857	2313;1	5149;0.999612	4515;1	2392;1	1331;0.984222	5005;0.994406	3065;0.990538	3359;0.994641	535;1	50;1	1162;0.997418	2147;1	2178;0.997704	1015;0.986207	2771;1	1334;0.998501	6130;0.999184	992;0.93246	209;0.923445	128;1	766;0.997389
27874	C	T	missense_variant	2513;0.876244	3547;0.947561	5471;0.999634	191;0.979058	336;0.928571	608;0.898026	4329;0.999307	1160;0.518103	108;0.990741	2166;0.903047	799;0.998748	2917;0.930065	4134;0.999516	0;0	0;0	0;0	0;0	0;0	0;0	0;0	0;0	0;0	0;0	0;0	0;0	0;0	0;0	0;0	0;0	0;0	0;0	0;0	0;0	0;0	0;0	0;0
Multiplex PCR
POS	REF	ALT	type	210806-48	210806-49	210806-50	210806-51	210806-52	210806-53	210806-54	210806-55	210806-56	210806-57	210806-58	210806-60	210806-61	220220-66	220220-69	220220-73	221219-28	221219-29	221219-30	221219-31	221219-32	221226-48	221226-49	221227-39	221227-40	221227-41	221227-42	221227-43	221227-44	221227-45	221227-46	221227-47	221228-34	221228-36	221228-38	230303-52
27807	C	T	synonymous_variant	0;0	0;0	0;0	0;0	0;0	0;0	0;0	0;0	0;0	0;0	0;0	0;0	0;0	4701;1	2110;1	4943;1	3523;0.999716	3698;1	3324;1	3593;1	2871;1	3594;1	3448;1	3412;0.999707	1907;1	3288;1	3758;0.999468	3551;0.999718	3441;0.999709	3440;1	3622;0.999724	3505;1	3551;1	3432;0.999417	3675;1	3842;0.998699
27874	C	T	missense_variant	4;1	24;1	1309;1	110;1	166;1	4;1	988;1	0;0	0;0	130;1	157;1	201;1	790;1	0;0	0;0	0;0	0;0	0;0	0;0	0;0	0;0	0;0	0;0	0;0	0;0	0;0	0;0	0;0	0;0	0;0	0;0	0;0	0;0	0;0	0;0	0;0
Missense mutation: It is a common single nucleotide variation (SNV) that describes a change in a single nucleotide in the genome, resulting in a change in an amino acid in the corresponding protein sequence.
Synonymous mutation: It is a single nucleotide variation (SNV) that refers to a change in a single nucleotide in the genome, but due to codon redundancy, this change does not result in a change in the amino acid sequence of the gene encoding the protein. Therefore, this mutation will not directly affect the structure and function of the protein.
Stop gained: It is a single nucleotide variation (SNV), which refers to the change of a single nucleotide in the genome, leading to the change of a codon in the gene encoding protein from the sequence encoding amino acid to the Stop codon, thus leading to the early termination of protein synthesis.
Conservative inframe deletion: It is a genomic variation that refers to the deletion of one or more nucleotides in the gene encoding a protein, resulting in the deletion of one amino acid in the protein sequence, but the deleted amino acid has similar properties to other amino acids. This mutation is often referred to as "conserved" because it does not alter the structure and function of the prot…
Frameshift variant: Genomic variation refers to the insertion or deletion of one or more nucleotides in the gene encoding a protein, resulting in changes in all amino acids in the protein sequence. This mutation usually leads to premature termination of protein synthesis or the production of completely different protein sequences.
Downstream gene variant: It is a genomic variation that refers to a variation in the DNA region downstream of the end of a gene encoding a protein. This mutation usually does not directly affect the genes encoding proteins, but may affect gene expression. In the process of gene expression regulation, downstream regions may contain promoters, enhancers, or other regulatory elements, which may have…
Intergenic region: It is a genomic variation that refers to a DNA region located between two genes, which does not contain any genes encoding proteins. This mutation is usually considered a harmless mutation as it does not directly affect the genes encoding proteins.
Upstream gene variant: It is a genomic variation that refers to a variation in the DNA sequence located upstream of the gene encoding the protein. This variation may affect the transcription rate and expression level of genes, thereby affecting protein synthesis and function. This mutation is usually considered a harmless mutation as it does not directly affect the genes encoding proteins.
Disruptive inframe deletion: It is a genomic variation that refers to the deletion of one or more nucleotides in the gene encoding a protein, resulting in the deletion of one or more amino acids in the protein sequence, which have different properties from other amino acids. Because it may affect the structure and function of proteins, rather than just deleting one or more amino acids.

## Sheet: ORF8
Supplementary table 3. Specific mutation sites discovered in ORF8 using three different methods.
MT-Capture
POS	REF	ALT	type	210806-48	210806-49	210806-50	210806-51	210806-52	210806-53	210806-54	210806-55	210806-56	210806-57	210806-58	210806-60	210806-61	220220-66	220220-69	220220-73	221219-28	221219-29	221219-30	221219-31	221219-32	221226-48	221226-49	221227-39	221227-40	221227-41	221227-42	221227-43	221227-44	221227-45	221227-46	221227-47	221228-34	221228-36	221228-38	230303-52
27915	G	T	stop_gained	0;0	0;0	0;0	0;0	0;0	0;0	0;0	0;0	0;0	0;0	0;0	0;0	0;0	0;0	0;0	0;0	0;0	0;0	0;0	0;0	0;0	0;0	0;0	0;0	0;0	0;0	0;0	0;0	0;0	0;0	0;0	0;0	0;0	0;0	0;0	3655;0.987141
28029	T	C	missense_variant	0;0	0;0	0;0	0;0	0;0	0;0	0;0	0;0	0;0	0;0	0;0	0;0	0;0	0;0	0;0	0;0	0;0	0;0	0;0	0;0	0;0	3307;0.953735	0;0	0;0	0;0	3295;0.994841	0;0	0;0	0;0	0;0	0;0	0;0	0;0	0;0	0;0	0;0
28247	AGATTTC	A	conservative_inframe_deletion	2920;0.900342	4709;0.920578	5490;1	1298;0.990755	1717;0.929528	285;0.933333	5011;1	1830;0.469945	1640;0.97439	4397;0.89129	3526;0.996313	4561;0.966455	5281;0.998485	0;0	4570;0.130635	0;0	0;0	0;0	0;0	0;0	0;0	0;0	0;0	0;0	0;0	0;0	0;0	0;0	0;0	0;0	0;0	0;0	0;0	0;0	0;0	0;0
T-Capture
POS	REF	ALT	type	210806-48	210806-49	210806-50	210806-51	210806-52	210806-53	210806-54	210806-55	210806-56	210806-57	210806-58	210806-60	210806-61	220220-66	220220-69	220220-73	221219-28	221219-29	221219-30	221219-31	221219-32	221226-48	221226-49	221227-39	221227-40	221227-41	221227-42	221227-43	221227-44	221227-45	221227-46	221227-47	221228-34	221228-36	221228-38	230303-52
27915	G	T	stop_gained	0;0	0;0	0;0	0;0	0;0	0;0	0;0	0;0	0;0	0;0	0;0	0;0	0;0	0;0	0;0	0;0	0;0	0;0	0;0	0;0	0;0	0;0	0;0	0;0	0;0	0;0	0;0	0;0	0;0	0;0	0;0	0;0	0;0	0;0	0;0	1334;0.985757
28029	T	C	missense_variant	0;0	0;0	0;0	0;0	0;0	0;0	0;0	0;0	0;0	0;0	0;0	0;0	0;0	0;0	0;0	0;0	0;0	0;0	0;0	0;0	0;0	4471;0.948334	0;0	0;0	0;0	1878;0.999468	0;0	0;0	0;0	0;0	0;0	0;0	0;0	0;0	0;0	0;0
28247	AGATTTC	A	conservative_inframe_deletion	3048;0.899606	3529;0.906206	5682;1	173;0.959538	374;0.917112	516;0.870155	4836;1	1162;0.450947	107;0.943925	2785;0.899461	772;0.998705	3357;0.969318	4669;0.999572	0;0	3183;0.120955	0;0	0;0	0;0	0;0	0;0	0;0	0;0	0;0	0;0	0;0	0;0	0;0	0;0	0;0	0;0	0;0	0;0	0;0	0;0	0;0	0;0
Multiplex PCR
POS	REF	ALT	type	210806-48	210806-49	210806-50	210806-51	210806-52	210806-53	210806-54	210806-55	210806-56	210806-57	210806-58	210806-60	210806-61	220220-66	220220-69	220220-73	221219-28	221219-29	221219-30	221219-31	221219-32	221226-48	221226-49	221227-39	221227-40	221227-41	221227-42	221227-43	221227-44	221227-45	221227-46	221227-47	221228-34	221228-36	221228-38	230303-52
27915	G	T	stop_gained	0;0	0;0	0;0	0;0	0;0	0;0	0;0	0;0	0;0	0;0	0;0	0;0	0;0	0;0	0;0	0;0	0;0	0;0	0;0	0;0	0;0	0;0	0;0	0;0	0;0	0;0	0;0	0;0	0;0	0;0	0;0	0;0	0;0	0;0	0;0	4011;1
28029	T	C	missense_variant	0;0	0;0	0;0	0;0	0;0	0;0	0;0	0;0	0;0	0;0	0;0	0;0	0;0	0;0	0;0	0;0	0;0	0;0	0;0	0;0	0;0	2807;0.998219	0;0	0;0	0;0	2105;1	0;0	0;0	0;0	0;0	0;0	0;0	0;0	0;0	0;0	0;0
28247	AGATTTC	A	conservative_inframe_deletion	3643;1	865;1	2389;0.998744	2075;1	2517;1	3305;1	2595;1	1677;1	470;1	3416;1	2493;1	3294;1	3409;1	0;0	0;0	0;0	0;0	0;0	0;0	0;0	0;0	0;0	0;0	0;0	0;0	0;0	0;0	0;0	0;0	0;0	0;0	0;0	0;0	0;0	0;0	0;0
Missense mutation: It is a common single nucleotide variation (SNV) that describes a change in a single nucleotide in the genome, resulting in a change in an amino acid in the corresponding protein sequence.
Synonymous mutation: It is a single nucleotide variation (SNV) that refers to a change in a single nucleotide in the genome, but due to codon redundancy, this change does not result in a change in the amino acid sequence of the gene encoding the protein. Therefore, this mutation will not directly affect the structure and function of the protein.
Stop gained: It is a single nucleotide variation (SNV), which refers to the change of a single nucleotide in the genome, leading to the change of a codon in the gene encoding protein from the sequence encoding amino acid to the Stop codon, thus leading to the early termination of protein synthesis.
Conservative inframe deletion: It is a genomic variation that refers to the deletion of one or more nucleotides in the gene encoding a protein, resulting in the deletion of one amino acid in the protein sequence, but the deleted amino acid has similar properties to other amino acids. This mutation is often referred to as "conserved" because it does not alter the structure and function of the prot…
Frameshift variant: Genomic variation refers to the insertion or deletion of one or more nucleotides in the gene encoding a protein, resulting in changes in all amino acids in the protein sequence. This mutation usually leads to premature termination of protein synthesis or the production of completely different protein sequences.
Downstream gene variant: It is a genomic variation that refers to a variation in the DNA region downstream of the end of a gene encoding a protein. This mutation usually does not directly affect the genes encoding proteins, but may affect gene expression. In the process of gene expression regulation, downstream regions may contain promoters, enhancers, or other regulatory elements, which may have…
Intergenic region: It is a genomic variation that refers to a DNA region located between two genes, which does not contain any genes encoding proteins. This mutation is usually considered a harmless mutation as it does not directly affect the genes encoding proteins.
Upstream gene variant: It is a genomic variation that refers to a variation in the DNA sequence located upstream of the gene encoding the protein. This variation may affect the transcription rate and expression level of genes, thereby affecting protein synthesis and function. This mutation is usually considered a harmless mutation as it does not directly affect the genes encoding proteins.
Disruptive inframe deletion: It is a genomic variation that refers to the deletion of one or more nucleotides in the gene encoding a protein, resulting in the deletion of one or more amino acids in the protein sequence, which have different properties from other amino acids. Because it may affect the structure and function of proteins, rather than just deleting one or more amino acids.

[truncated: 4 more sheets: N, ORF10, 3’UTR, Same Variant]
