# Supplementary material for: A novel fast hybrid capture sequencing method for high-efficiency common human coronavirus whole-genome acquisition
Source: mSystems. 2024 Apr 2;9(5):e01222-23. doi: 10.1128/msystems.01222-23 (PMC11097644; doi:10.1128/msystems.01222-23)
Supplement: Table S4 — All clinical samples information sequenced using MT-Capture sequencing. [file msystems.01222-23-s0010.xlsx]

## Sheet: Clinical Sample Information
Supplementary table 4. All clinical samples information sequenced using MT-Capture hybrid capture sequencing
sample number	CT Value		sample source	sample collection time	nucleic acid extraction time	type	experimental methods	sequence coverage
	ORF	N
200201-31	27	27	clinical	2020.02.01	2023.05.13	B	MT-Capture	99.9666
200201-33	27	29	clinical	2020.02.01	2023.05.13	B	MT-Capture	99.8997
200201-34	21	22	clinical	2020.02.01	2023.05.13	B	MT-Capture	100
200201-35	17	19	clinical	2020.02.01	2023.05.13	A	MT-Capture	100
200201-36	20	20	clinical	2020.02.01	2023.05.13	A	MT-Capture	99.9666
200201-37	28	28	clinical	2020.02.01	2023.05.13	A	MT-Capture	99.9666
200201-38	29	29	clinical	2020.02.01	2023.05.13	A	MT-Capture	99.9967
200201-39	24	24	clinical	2020.02.01	2023.05.13	A	MT-Capture	99.9866
200201-40	23	23	clinical	2020.02.01	2023.05.13	A	MT-Capture	99.9933
200201-41	25	25	clinical	2020.02.01	2023.05.13	B	MT-Capture	99.9833
200201-42	23	25	clinical	2020.02.01	2023.05.13	B	MT-Capture	99.9967
200201-43	22	23	clinical	2020.02.01	2023.05.13	B	MT-Capture	100
200201-44	26	27	clinical	2020.02.01	2023.05.13	A	MT-Capture	99.9666
200201-45	20	20	clinical	2020.02.01	2023.05.13	B	MT-Capture	100
200201-46	29	30	clinical	2020.02.01	2023.05.13	B	MT-Capture	99.8729
200201-47	22	23	clinical	2020.02.01	2023.05.13	B	MT-Capture	99.9398
210806-48	28	30	clinical	2021.08.06	2023.05.13	AY.122	MT-Capture/Multiplex PCR/T-Capture	99.8462
210806-49	27	27	clinical	2021.08.06	2023.05.13	AY.122	MT-Capture/Multiplex PCR/T-Capture	99.9264
210806-50	22	22	clinical	2021.08.06	2023.05.13	AY.122	MT-Capture/Multiplex PCR/T-Capture	99.9298
210806-51	28	30	clinical	2021.08.06	2023.05.13	AY.122	MT-Capture/Multiplex PCR/T-Capture	99.9097
210806-52	28	28	clinical	2021.08.06	2023.05.13	AY.122	MT-Capture/Multiplex PCR/T-Capture	99.9164
210806-53	29	29	clinical	2021.08.06	2023.05.13	AY.122	MT-Capture/Multiplex PCR/T-Capture	99.8328
210806-54	21	22	clinical	2021.08.06	2023.05.13	AY.122	MT-Capture/Multiplex PCR/T-Capture	99.9231
210806-55	28	30	clinical	2021.08.06	2023.05.13	AY.122	MT-Capture/Multiplex PCR/T-Capture	99.9064
210806-56	28	28	clinical	2021.08.06	2023.05.13	AY.122	MT-Capture/Multiplex PCR/T-Capture	99.9432
210806-57	27	28	clinical	2021.08.06	2023.05.13	AY.122	MT-Capture/Multiplex PCR/T-Capture	99.9432
210806-58	24	26	clinical	2021.08.06	2023.05.13	AY.122	MT-Capture/Multiplex PCR/T-Capture	99.9164
210806-59	30	31	clinical	2021.08.06	2023.05.13	AY.122	MT-Capture	99.9164
210806-60	26	27	clinical	2021.08.06	2023.05.13	AY.122	MT-Capture/Multiplex PCR/T-Capture	99.9565
210806-61	23	25	clinical	2021.08.06	2023.05.13	AY.122	MT-Capture/Multiplex PCR/T-Capture	99.9264
220220-65	22	23	clinical	2022.02.20	2022.02.20	BA.1.17	MT-Capture	99.8328
220220-66	17	19	clinical	2022.02.20	2022.02.20	BA.1.17	MT-Capture/Multiplex PCR/T-Capture	99.8663
220220-67	25	27	clinical	2022.02.20	2022.02.20	BA.1.17	MT-Capture	99.8429
220220-68	31	32	clinical	2022.02.20	2022.02.20	BA.1.17	MT-Capture	99.8228
220220-69	34	34	clinical	2022.02.20	2022.02.20	BA.1.17	MT-Capture/Multiplex PCR/T-Capture	99.8428
220220-70	21	23	clinical	2022.02.20	2022.02.20	BA.1.17	MT-Capture	99.8295
220220-71	21	23	clinical	2022.02.20	2022.02.20	BA.1.17	MT-Capture	99.8262
220220-73	23	26	clinical	2022.02.20	2022.02.20	BA.1.17	MT-Capture/Multiplex PCR/T-Capture	99.8562
220305-75	32	34	clinical	2022.03.05	2022.03.05	BA.1.17	MT-Capture	99.7793
221218-25	30	31	clinical	2022.12.18	2023.05.13	BF.7.14.4	MT-Capture	99.6556
221218-26	29	31	clinical	2022.12.18	2023.05.13	BF.7.14.4	MT-Capture	99.6288
221218-27	24	25	clinical	2022.12.18	2023.05.13	BF.7.14.4	MT-Capture	99.6757
221218-28	26	27	clinical	2022.12.18	2023.05.13	BF.7.14	MT-Capture	99.786
221218-29	28	30	clinical	2022.12.18	2023.05.13	BF.7.14.4	MT-Capture	99.6957
221218-30	27	28	clinical	2022.12.18	2023.05.13	BF.7.14.4	MT-Capture	99.796
221219-7	34	34	clinical	2022.12.19	2023.03.01	BF.7.14	MT-Capture	99.6522
221219-21	25	27	clinical	2022.12.19	2023.03.01	BF.7.14.4	MT-Capture	99.7693
221219-22	23	24	clinical	2022.12.19	2023.03.01	BF.7.14	MT-Capture	99.7292
221219-23	27	28	clinical	2022.12.19	2023.03.01	BA.5.2.48	MT-Capture	99.8027
221219-24	25	26	clinical	2022.12.19	2023.03.01	BF.7.14.4	MT-Capture	99.7592
221219-25	24	25	clinical	2022.12.19	2023.03.01	BF.7.14.4	MT-Capture	99.7693
221219-26	27	27	clinical	2022.12.19	2023.03.01	BF.7.14.4	MT-Capture	99.7626
221219-27	28	30	clinical	2022.12.19	2023.03.01	DZ.1	MT-Capture	99.7659
221219-28	22	24	clinical	2022.12.19	2023.03.01	DY.4	MT-Capture/Multiplex PCR/T-Capture	99.7559
221219-29	24	26	clinical	2022.12.19	2023.03.01	BF.7.14.4	MT-Capture/Multiplex PCR/T-Capture	99.7626
221219-30	26	29	clinical	2022.12.19	2023.03.01	BF.7.14	MT-Capture/Multiplex PCR/T-Capture	99.689
221219-31	30	30	clinical	2022.12.19	2023.03.01	BF.7.14.4	MT-Capture/Multiplex PCR/T-Capture	99.7659
221219-32	24	26	clinical	2022.12.19	2023.03.01	BF.7.14.4	MT-Capture/Multiplex PCR/T-Capture	99.7726
221220-5	36	36	clinical	2022.12.20	2023.05.13	BF.7	MT-Capture	94.7265
221220-6	28	29	clinical	2022.12.20	2023.05.13	DY.4	MT-Capture	99.7626
221220-8	28	29	clinical	2022.12.20	2023.05.13	BF.7.14	MT-Capture	99.6823
221220-16	28	29	clinical	2022.12.20	2023.05.13	BF.7.14.4	MT-Capture	99.6957
221220-17	29	29	clinical	2022.12.20	2023.05.13	BF.7.14.4	MT-Capture	99.7893
221220-18	28	29	clinical	2022.12.20	2023.05.13	BF.7.14	MT-Capture	99.7559
221220-19	26	28	clinical	2022.12.20	2023.05.13	BF.7.14.4	MT-Capture	99.7057
221220-20	35	37	clinical	2022.12.20	2023.05.13	DY.2	MT-Capture	99.6556
221221-10	32	32	clinical	2022.12.21	2023.03.01	BF.7.14	MT-Capture	99.7057
221221-12	35	33	clinical	2022.12.21	2023.03.01	BF.7	MT-Capture	93.5295
221222-21	24	25	clinical	2022.12.22	2023.05.13	BF.7.14.1	MT-Capture	99.7392
221222-22	29	30	clinical	2022.12.22	2023.05.13	BF.7.14.4	MT-Capture	99.7024
221222-23	27	28	clinical	2022.12.22	2023.05.13	BA.5.2.48	MT-Capture	99.6689
221222-24	26	27	clinical	2022.12.22	2023.05.13	BF.7.14.4	MT-Capture	99.669
221225-100	24	24	clinical	2022.12.25	2023.01.10	BF.7.14.4	MT-Capture	99.8395
221225-101	18	18	clinical	2022.12.25	2023.01.10	BF.7.14.4	MT-Capture	99.7057
221225-102	23	23	clinical	2022.12.25	2023.01.10	BF.7.14	MT-Capture	99.7292
221225-103	17	17	clinical	2022.12.25	2023.01.10	DY.2	MT-Capture	99.796
221225-104	32	32	clinical	2022.12.25	2023.01.10	BF.7.14.4	MT-Capture	98.3849
221225-105	27	27	clinical	2022.12.25	2023.01.10	DY.4	MT-Capture	95.7598
221225-106	25	25	clinical	2022.12.25	2023.01.10	BF.7.14.4	MT-Capture	99.669
221225-107	26	26	clinical	2022.12.25	2023.01.10	DY.2	MT-Capture	98.8898
221226-48	26	28	clinical	2022.12.26	2023.03.01	BF.7.14.4	MT-Capture/Multiplex PCR/T-Capture	99.7626
221226-49	26	26	clinical	2022.12.26	2023.03.01	BF.7.14.4	MT-Capture/Multiplex PCR/T-Capture	99.796
221227-39	26	28	clinical	2022.12.27	2023.03.01	BF.7.14.4	MT-Capture/Multiplex PCR/T-Capture	99.7827
221227-40	29	29	clinical	2022.12.27	2023.03.01	BF.7.14.4	MT-Capture/Multiplex PCR/T-Capture	99.776
221227-41	26	27	clinical	2022.12.27	2023.03.01	BF.7.14.4	MT-Capture/Multiplex PCR/T-Capture	99.776
221227-42	25	27	clinical	2022.12.27	2023.03.01	DY.4	MT-Capture/Multiplex PCR/T-Capture	99.796
221227-43	26	27	clinical	2022.12.27	2023.03.01	DY.2	MT-Capture/Multiplex PCR/T-Capture	99.796
221227-44	27	29	clinical	2022.12.27	2023.03.01	BF.7.14	MT-Capture/Multiplex PCR/T-Capture	99.6857
221227-45	25	26	clinical	2022.12.27	2023.03.01	BF.7.14.5	MT-Capture/Multiplex PCR/T-Capture	99.7559
221227-46	26	28	clinical	2022.12.27	2023.03.01	BF.7.14.4	MT-Capture/Multiplex PCR/T-Capture	99.776
221227-47	23	24	clinical	2022.12.27	2023.03.01	BF.7.14	MT-Capture/Multiplex PCR/T-Capture	99.7893
221228-9	34	34	clinical	2022.12.28	2023.05.13	BF.7.14	MT-Capture	98.8464
221228-10	25	25	clinical	2022.12.28	2023.05.13	BF.7.14.4	MT-Capture	99.796
221228-12	30	31	clinical	2022.12.28	2023.05.13	BF.7.14.4	MT-Capture	99.7893
221228-13	32	32	clinical	2022.12.28	2023.05.13	BF.7.14.4	MT-Capture	99.7525
221228-34	26	27	clinical	2022.12.28	2023.03.01	BF.7.14.4	MT-Capture/Multiplex PCR/T-Capture	99.7726
221228-35	30	30	clinical	2022.12.28	2023.03.01	BF.7.14.4	MT-Capture	99.6957
221228-36	24	26	clinical	2022.12.28	2023.03.01	BA.5.2.49	MT-Capture/Multiplex PCR/T-Capture	99.7124
221228-37	25	26	clinical	2022.12.28	2023.03.01	BF.7.14.4	MT-Capture	99.7626
221228-38	28	27	clinical	2022.12.28	2023.03.01	BF.7.14.4	MT-Capture/Multiplex PCR/T-Capture	99.6656
230303-51	27	25	clinical	2023.03.03	2023.03.03	XBB.1.9.2	MT-Capture	99.7191
230303-52	27	27	clinical	2023.03.03	2023.03.03	XBB.1.9.2	MT-Capture/Multiplex PCR/T-Capture	99.6723
230427-1	23	24	clinical	2023.04.27	2023.04.27	XBB.1.5.24	MT-Capture	99.7626
230427-2	22	23	clinical	2023.04.27	2023.04.27	XBB.1.5.24	MT-Capture	99.7793
230506-14	28	29	clinical	2023.05.06	2023.05.06	XBB.1.5.24	MT-Capture	99.8228
230508-15	22	23	clinical	2023.05.08	2023.05.08	XBB.1.5.24	MT-Capture	99.806
230515-62	21	21	clinical	2023.05.15	2023.05.15	XBB.1.16	MT-Capture	99.796
230515-63	27	24	clinical	2023.05.15	2023.05.15	FL.2	MT-Capture	99.7759
220524-1	30		clinical	2022.05.24	2023.09.10	NL63	MT-Capture	99.3425
190709-8	25		clinical	2019.07.09	2023.09.10	HKU1	MT-Capture	99.4687
220524-13	24		clinical	2022.05.24	2023.09.10	229E	MT-Capture	99.5627
230304-18	26		clinical	2023.03.04	2023.09.10	OC43	MT-Capture	98.9876
Supplementary table 4. All clinical sample specific information, including sample number, CT value, sample collection time, nucleic acid extraction time, typing information, and whole genome coverage.
